# Supplementary material for: Laser photonic-reduction stamping for graphene-based micro-supercapacitors ultrafast fabrication
Source: Nat Commun. 2020 Dec 3;11:6185. doi: 10.1038/s41467-020-19985-2 (PMC7712890; doi:10.1038/s41467-020-19985-2)
Supplement: Supplementary file 6 — Source Data [file 41467_2020_19985_MOESM6_ESM.xlsx]

## Sheet: Figure 1
Figure 1a
Figure 1b
Figure 1c

## Sheet: Figure 2
Figure 2a
Figure 2b
Figure 2c
Figure 2d
Figure 2e
Figure 2f

## Sheet: Figure 3
Figure 3a					Figure 3b									Figure 3c							Figure 3d								Figure 3e							Figure 3f								Figure 3g					Figure 3h
																																				A	B	C	D	E	F	G	H
						4.4	923			8	566.543			Laser reduced		laser modified		untreated			A	B	C	D	E	F	G		A	B	C	D	E	F		672.93	4868.33	4868.67	4868.33	4868.67	4868.33	4868.33	4868.33
						4.41998	854			8.02	564.742			2003.37	2139.29	2003.37	2126.73	2003.37	2145.88		297	331.111	331.122	331.111	331.111	331.111	331.122		542	364.445	364.445	364.445	364.445	364.445		672.805	4947.08	4862.89	4862.53	4862.89	4862.53	4862.53	4862.53
						4.43997	889			8.04	563.406			2001.83	2135.77	2001.83	2124.24	2001.83	2056.26		296.875	327.222	329.954	329.941	329.941	329.941	329.954		541.875	367.222	363.628	363.628	363.628	363.628		672.68	4922.08	4857.11	4856.72	4857.11	4856.72	4856.72	4856.72
						4.45995	819			8.0599	562.535			2000.3	2132.37	2000.3	2121.74	2000.3	1968.51		296.75	313.333	328.787	328.771	328.771	328.771	328.787		541.75	362.778	362.812	362.812	362.812	362.812		672.555	4935.42	4851.34	4850.91	4851.34	4850.91	4850.91	4850.91
						4.47993	842			8.0799	562.13			1998.76	2129.1	1998.76	2119.24	1998.76	1882.62		296.625	324.445	327.62	327.601	327.601	327.601	327.62		541.625	369.445	361.997	361.997	361.997	361.997		672.43	4887.08	4845.57	4845.1	4845.57	4845.1	4845.1	4845.1
						4.49991	821			8.0999	562.191			1997.22	2125.96	1997.22	2116.73	1997.22	1798.58		296.5	319.445	326.455	326.431	326.431	326.431	326.454		541.5	374.445	361.181	361.181	361.181	361.181		672.305	4895.42	4839.8	4839.3	4839.8	4839.3	4839.3	4839.3
						4.5199	788			8.1199	562.718			1995.68	2122.94	1995.68	2114.22	1995.68	1716.41		296.375	317.778	325.29	325.26	325.261	325.26	325.289		541.375	350	360.365	360.365	360.365	360.365		672.18	4899.58	4834.03	4833.49	4834.03	4833.49	4833.49	4833.49
						4.53988	758			8.1399	563.71			1994.14	2120.04	1994.14	2111.7	1994.14	1636.09		296.25	311.111	324.125	324.09	324.091	324.09	324.125		541.25	362.778	359.549	359.549	359.549	359.549		672.055	4993.33	4828.27	4827.68	4828.27	4827.68	4827.68	4827.68
						4.55986	804			8.1599	565.167			1992.6	2117.28	1992.6	2109.17	1992.6	1557.64		296.125	305.556	322.963	322.92	322.921	322.92	322.962		541.125	361.667	358.733	358.733	358.733	358.733		671.93	4980.83	4822.51	4821.88	4822.51	4821.88	4821.88	4821.88
						4.57985	761			8.1798	567.09			1991.06	2114.63	1991.06	2106.65	1991.06	1481.04		296	319.445	321.801	321.75	321.751	321.75	321.8		541	348.889	357.917	357.917	357.917	357.917		671.805	4829.58	4816.76	4816.07	4816.76	4816.07	4816.07	4816.07
						4.59983	757			8.1998	569.479			1989.52	2112.12	1989.52	2104.11	1989.52	1406.31		295.875	316.667	320.642	320.58	320.581	320.58	320.64		540.875	355	357.101	357.101	357.101	357.101		671.68	4920.83	4811.01	4810.26	4811.01	4810.26	4810.26	4810.26
						4.61981	757			8.2198	576.999			1987.98	2109.72	1987.98	2101.57	1987.98	1333.43		295.75	284.445	319.484	319.41	319.411	319.41	319.482		540.75	352.778	356.285	356.285	356.285	356.285		671.555	4935.42	4805.26	4804.45	4805.26	4804.45	4804.45	4804.45
						4.63979	804			8.2398	583.096			1986.44	2107.46	1986.44	2099.03	1986.44	1262.41		295.625	298.889	318.328	318.24	318.242	318.24	318.326		540.625	370	355.469	355.469	355.469	355.469		671.43	4907.5	4799.52	4798.65	4799.52	4798.65	4798.65	4798.65
						4.65978	716			8.2598	585.333			1984.9	2105.32	1984.9	2096.48	1984.9	1193.25		295.5	323.889	317.175	317.07	317.072	317.07	317.173		540.5	330	354.653	354.653	354.653	354.653		671.305	4835.42	4793.78	4792.84	4793.78	4792.84	4792.84	4792.84
						4.67976	747			8.2798	586.956			1983.35	2103.3	1983.35	2093.93	1983.35	1125.96		295.375	294.445	316.026	315.899	315.903	315.899	316.022		540.375	322.222	353.837	353.837	353.837	353.837		671.18	4880.42	4788.05	4787.03	4788.05	4787.03	4787.03	4787.03
						4.69974	675			8.2997	588.061			1981.81	2101.42	1981.81	2091.37	1981.81	1060.52		295.25	312.778	314.88	314.729	314.733	314.729	314.875		540.25	352.222	353.021	353.021	353.021	353.021		671.055	4852.5	4782.32	4781.22	4782.32	4781.22	4781.22	4781.22
						4.71973	711			8.3197	591.428			1980.27	2099.65	1980.27	2088.81	1980.27	996.94		295.125	310.556	313.738	313.559	313.564	313.559	313.733		540.125	313.889	352.205	352.205	352.205	352.205		670.93	4897.92	4776.6	4775.42	4776.6	4775.42	4775.42	4775.42
						4.73971	710			8.3397	590.283			1978.73	2098.02	1978.73	2086.24	1978.73	935.221		295	317.778	312.601	312.389	312.395	312.389	312.594		540	349.445	351.389	351.389	351.389	351.389		670.805	4891.25	4770.88	4769.61	4770.88	4769.61	4769.61	4769.61
						4.75969	757			8.3597	593.946			1977.18	2096.5	1977.18	2083.67	1977.18	875.361		294.875	312.222	311.47	311.219	311.227	311.219	311.462		539.875	353.333	350.574	350.573	350.574	350.573		670.68	4823.33	4765.17	4763.8	4765.17	4763.8	4763.8	4763.8
						4.77968	723			8.3797	591.567			1975.64	2095.12	1975.64	2081.09	1975.64	817.361		294.75	311.667	310.346	310.049	310.059	310.049	310.335		539.75	345.556	349.758	349.757	349.758	349.757		670.555	4836.67	4759.47	4757.99	4759.47	4757.99	4757.99	4757.99
						4.79966	671			8.3997	592.025			1974.1	2093.86	1974.1	2078.5	1974.1	761.22		294.625	330	309.229	308.878	308.891	308.879	309.216		539.625	315.556	348.943	348.941	348.943	348.941		670.43	4926.25	4753.78	4752.19	4753.78	4752.19	4752.19	4752.19
						4.81964	704			8.4196	588.663			1972.55	2092.72	1972.55	2075.92	1972.55	706.939		294.5	310.556	308.122	307.708	307.724	307.71	308.104		539.5	305	348.128	348.125	348.128	348.125		670.305	4855.42	4748.1	4746.38	4748.1	4746.38	4746.38	4746.38
						4.83962	667			8.4396	588.253			1971.01	2091.71	1971.01	2073.32	1971.01	654.518		294.375	306.667	307.024	306.538	306.558	306.54	307.003		539.375	313.333	347.313	347.309	347.313	347.309		670.18	4858.75	4742.42	4740.57	4742.42	4740.57	4740.57	4740.57
						4.85961	697			8.4596	583.668			1969.46	2090.83	1969.46	2070.72	1969.46	603.956		294.25	333.889	305.939	305.368	305.392	305.37	305.912		539.25	286.667	346.498	346.493	346.498	346.493		670.055	4830.83	4736.75	4734.77	4736.75	4734.77	4734.77	4734.77
						4.87959	683			8.4796	580.354			1967.92	2090.07	1967.92	2068.12	1967.92	555.254		294.125	333.889	304.867	304.198	304.228	304.201	304.834		539.125	322.222	345.685	345.677	345.685	345.677		669.93	4892.92	4731.09	4728.96	4731.09	4728.96	4728.96	4728.96
						4.89957	730			8.4996	576.812			1966.37	2089.44	1966.37	2065.51	1966.37	508.411		294	302.222	303.811	303.028	303.065	303.032	303.77		539	293.333	344.872	344.861	344.872	344.861		669.805	4867.08	4725.45	4723.15	4725.45	4723.15	4723.15	4723.15
						4.91956	730			8.5196	571.871			1964.83	2088.94	1964.83	2062.9	1964.83	463.428		293.875	339.445	302.773	301.858	301.903	301.863	302.722		538.875	333.889	344.06	344.045	344.06	344.045		669.68	4869.58	4719.81	4717.34	4719.81	4717.34	4717.34	4717.34
						4.93954	688			8.5395	569.241			1963.28	2089.39	1963.28	2063.85	1963.28	416.121		293.75	315	301.755	300.688	300.743	300.694	301.693		538.75	317.222	343.25	343.229	343.25	343.229		669.555	4900	4714.19	4711.54	4714.19	4711.54	4711.54	4711.54
						4.95952	684			8.5595	569.904			1961.74	2091.31	1961.74	2062.39	1961.74	378.526		293.625	326.667	300.762	299.517	299.586	299.526	300.685		538.625	317.778	342.442	342.413	342.442	342.413		669.43	4884.58	4708.58	4705.73	4708.58	4705.73	4705.73	4705.73
						4.9795	639			8.5795	570.786			1960.19	2089.5	1960.19	2061.51	1960.19	319.575		293.5	334.445	299.795	298.347	298.431	298.358	299.701		538.5	283.333	341.637	341.597	341.637	341.597		669.305	4885	4702.98	4699.92	4702.98	4699.92	4699.92	4699.92
						4.99949	659			8.5995	571.41			1958.64	2087.6	1958.64	2055.38	1958.64	291.443		293.375	316.667	298.86	297.177	297.279	297.191	298.743		538.375	298.889	340.837	340.781	340.837	340.781		669.18	4821.67	4697.4	4694.11	4697.4	4694.11	4694.11	4694.11
						5.01947	710			8.6195	571.986			1957.1	2085.6	1957.1	2055.27	1957.1	247.14		293.25	331.111	297.96	296.007	296.131	296.025	297.817		538.25	321.667	340.041	339.965	340.041	339.965		669.055	4840.42	4691.83	4688.31	4691.83	4688.31	4688.31	4688.31
						5.03945	681			8.6395	570.383			1955.55	2087.62	1955.55	2055	1955.55	210.349		293.125	301.667	297.1	294.837	294.988	294.86	296.926		538.125	318.889	339.252	339.149	339.252	339.149		668.93	4907.5	4686.28	4682.5	4686.28	4682.5	4682.5	4682.5
						5.05944	635			8.6594	572.503			1954	2085.73	1954	2049.8	1954	158.7		293	313.889	296.287	293.667	293.849	293.697	296.074		538	306.111	338.473	338.333	338.473	338.333		668.805	4879.58	4680.75	4676.69	4680.75	4676.69	4676.69	4676.69
						5.07942	697			8.6794	573.747			1952.45	2085.21	1952.45	2045.34	1952.45	111.698		292.875	309.445	295.527	292.497	292.717	292.535	295.267		537.875	300	337.706	337.517	337.706	337.517		668.68	4791.67	4675.23	4670.89	4675.23	4670.89	4670.89	4670.89
						5.0994	717			8.6994	573.45			1950.9	2087.72	1950.9	2036.62	1950.9	77.6569		292.75	306.667	294.827	291.326	291.593	291.375	294.511		537.75	308.889	336.954	336.701	336.954	336.701		668.555	4933.75	4669.73	4665.08	4669.73	4665.08	4665.08	4665.08
						5.11938	679			8.7194	568.276			1949.36	2089.15	1949.36	2034.13	1949.36	59.0707		292.625	306.667	294.195	290.156	290.478	290.218	293.812		537.625	289.445	336.224	335.885	336.223	335.885		668.43	4815	4664.26	4659.27	4664.26	4659.27	4659.27	4659.27
						5.13937	644			8.7394	567.669			1947.81	2089.69	1947.81	2032.54	1947.81	54.6409		292.5	309.445	293.642	288.986	289.373	289.064	293.177		537.5	300	335.519	335.07	335.519	335.07		668.305	4853.33	4658.81	4653.46	4658.81	4653.46	4653.46	4653.46
						5.15935	692			8.7594	569.065			1946.26	2088.81	1946.26	2028.99	1946.26	22.4553		292.375	302.222	293.177	287.816	288.28	287.914	292.615		537.375	319.445	334.849	334.253	334.849	334.254		668.18	4871.67	4653.38	4647.66	4653.37	4647.66	4647.66	4647.66
						5.17933	697			8.7793	565.057			1944.71	2089.69	1944.71	2028.84	1944.71	9.29386		292.25	300.556	292.815	286.646	287.202	286.769	292.136		537.25	274.445	334.222	333.438	334.222	333.438		668.055	4857.92	4647.97	4641.85	4647.97	4641.85	4641.85	4641.85
						5.19932	684			8.7993	562.25			1943.16	2091.85	1943.16	2025.11	1943.16	7.19971		292.125	305.556	292.567	285.476	286.14	285.629	291.75		537.125	313.889	333.65	332.622	333.65	332.622		667.93	4835.83	4642.59	4636.04	4642.59	4636.04	4636.04	4636.04
						5.2193	656			8.8193	565.849			1941.61	2093.41	1941.61	2024.2	1941.61	5.88181		292	304.445	292.452	284.306	285.098	284.497	291.468		537	304.445	333.149	331.806	333.149	331.806		667.805	4872.92	4637.24	4630.23	4637.24	4630.23	4630.23	4630.23
						5.23928	662			8.8393	565.061			1940.06	2093.7	1940.06	2020.41	1940.06	12.0442		291.875	310.556	292.485	283.135	284.079	283.373	291.304		536.875	305	332.736	330.99	332.736	330.99		667.68	4805.83	4631.91	4624.43	4631.91	4624.43	4624.43	4624.43
						5.25926	722			8.8593	566.953			1938.51	2092.27	1938.51	2019.22	1938.51	-4.41062		291.75	308.333	292.689	281.965	283.087	282.259	291.274		536.75	261.667	332.435	330.174	332.434	330.175		667.555	4811.67	4626.62	4618.62	4626.62	4618.62	4618.62	4618.62
						5.27925	685			8.8792	569.941			1936.95	2095.42	1936.95	2017.62	1936.95	-10.9016		291.625	301.111	293.087	280.795	282.125	281.158	291.394		536.625	297.222	332.272	329.358	332.27	329.359		667.43	4868.33	4621.36	4612.81	4621.36	4612.81	4612.81	4612.81
						5.29923	668			8.8992	566.167			1935.4	2099.14	1935.4	2016.02	1935.4	-25.434		291.5	306.667	293.705	279.625	281.2	280.072	291.683		536.5	323.333	332.282	328.542	332.28	328.544		667.305	4955.83	4616.14	4607.01	4616.14	4607.01	4607.01	4607.01
						5.31921	673			8.9192	569.809			1933.85	2100.91	1933.85	2015.78	1933.85	-43.9819		291.375	306.111	294.572	278.455	280.316	279.003	292.163		536.375	300	332.507	327.726	332.503	327.73		667.18	4853.33	4610.95	4601.2	4610.95	4601.2	4601.2	4601.2
						5.3392	665			8.9392	570.498			1932.3	2102.75	1932.3	2015.41	1932.3	-44.707		291.25	305.556	295.723	277.285	279.48	277.956	292.857		536.25	296.111	332.997	326.91	332.99	326.916		667.055	4908.33	4605.81	4595.39	4605.8	4595.39	4595.39	4595.39
						5.35918	681			8.9592	574.487			1930.75	2106.65	1930.75	2011.89	1930.75	-33.3109		291.125	307.778	297.195	276.115	278.7	276.933	293.792		536.125	280	333.811	326.094	333.802	326.103		666.93	4961.67	4600.7	4589.58	4600.7	4589.58	4589.58	4589.58
						5.37916	706			8.9792	574.791			1929.19	2109.32	1929.19	2013.85	1929.19	-1.48261		291	303.333	299.03	274.945	277.983	275.941	294.996		536	296.111	335.025	325.278	335.011	325.293		666.805	4905.42	4595.64	4583.78	4595.63	4583.78	4583.78	4583.78
						5.39915	670			9	563.799			1927.64	2111	1927.64	2014.3	1927.64	0.47306		290.875	311.667	301.273	273.774	277.339	274.983	296.5		535.875	309.445	336.727	324.462	336.705	324.484		666.68	4881.67	4590.62	4577.97	4590.62	4577.97	4577.97	4577.97
						5.41913	688			9.02	562.007			1926.09	2113.29	1926.09	2014.34	1926.09	-0.04446		290.75	315	303.976	272.604	276.778	274.067	298.339		535.75	298.889	339.022	323.646	338.989	323.679		666.555	4894.58	4585.65	4572.16	4585.65	4572.16	4572.16	4572.16
						5.43911	702			9.04	560.677			1924.53	2119.51	1924.53	2017.71	1924.53	13.0501		290.625	322.778	307.19	271.434	276.314	273.2	300.544		535.625	308.333	342.038	322.83	341.989	322.878		666.43	4890	4580.73	4566.35	4580.73	4566.35	4566.35	4566.36
						5.45909	704			9.0599	559.811			1922.98	2122.73	1922.98	2018.94	1922.98	55.5415		290.5	326.111	310.973	270.264	275.959	272.39	303.151		535.5	295.556	345.926	322.014	345.855	322.085		666.305	4930.42	4575.87	4560.55	4575.86	4560.55	4560.55	4560.55
						5.47908	731			9.0799	559.408			1921.42	2122.21	1921.42	2022.26	1921.42	83.6057		290.375	337.778	315.38	269.094	275.73	271.648	306.189		535.375	307.778	350.868	321.198	350.765	321.301		666.18	4860.42	4571.06	4554.74	4571.06	4554.74	4554.74	4554.74
						5.49906	678			9.0999	559.469			1919.87	2121.78	1919.87	2023.69	1919.87	105.573		290.25	344.445	320.462	267.924	275.643	270.985	309.682		535.25	312.222	357.081	320.382	356.932	320.531		666.055	4907.92	4566.32	4548.93	4566.31	4548.93	4548.93	4548.94
						5.51904	708			9.1199	559.993			1918.31	2125.79	1918.31	2029.15	1918.31	162.504		290.125	353.333	326.264	266.753	275.718	270.413	313.64		535.125	313.333	364.823	319.566	364.61	319.779		665.93	4807.5	4561.63	4543.12	4561.63	4543.12	4543.12	4543.13
						5.53903	711			9.1399	560.98			1916.76	2128.87	1916.76	2034.23	1916.76	197		290	365.556	332.814	265.583	275.977	269.95	318.054		535	325	374.402	318.75	374.099	319.053		665.805	4870.83	4557.02	4537.32	4557.02	4537.32	4537.32	4537.32
						5.55901	718			9.1599	562.43			1915.2	2132.6	1915.2	2037.18	1915.2	223.935		289.875	388.333	340.116	264.413	276.446	269.612	322.885		534.875	327.778	386.185	317.934	385.757	318.363		665.68	4782.5	4552.48	4531.51	4552.47	4531.51	4531.51	4531.51
						5.57899	724			9.1798	564.344			1913.65	2132.5	1913.65	2039.83	1913.65	252.374		289.75	387.778	348.138	263.243	277.152	269.42	328.053		534.75	355	400.612	317.118	400.011	317.719		665.555	4949.17	4548.01	4525.7	4548	4525.7	4525.7	4525.71
						5.59897	700			9.1998	566.721			1912.09	2133.71	1912.09	2042.96	1912.09	293.593		289.625	393.889	356.802	262.073	278.126	269.399	333.423		534.625	382.222	418.206	316.302	417.369	317.139		665.43	4858.75	4543.62	4519.9	4543.61	4519.9	4519.9	4519.9
						5.61896	703			9.2198	574.203			1910.53	2135.59	1910.53	2047.02	1910.53	335.155		289.5	390.556	365.973	260.903	279.404	269.575	338.799		534.5	372.222	439.593	315.486	438.436	316.643		665.305	4850	4539.31	4514.09	4539.31	4514.09	4514.09	4514.09
						5.63894	682			9.2398	580.269			1908.98	2137.7	1908.98	2050.38	1908.98	367.996		289.375	392.222	375.458	259.733	281.025	269.983	343.916		534.375	408.889	465.522	314.67	463.933	316.259		665.18	4882.92	4535.09	4508.28	4535.09	4508.28	4508.28	4508.29
						5.65892	692			9.2598	582.495			1907.42	2140.66	1907.42	2056.68	1907.42	394.534		289.25	413.889	385.018	258.562	283.034	270.658	348.451		534.25	412.778	496.886	313.854	494.718	316.023		665.055	4827.5	4530.97	4502.47	4530.96	4502.47	4502.47	4502.48
						5.67891	681			9.2798	584.111			1905.86	2141.84	1905.86	2059.81	1905.86	424.182		289.125	427.222	394.388	257.392	285.48	271.646	352.048		534.125	521.111	534.75	313.038	531.81	315.978		664.93	4930.83	4526.94	4496.67	4526.93	4496.67	4496.67	4496.67
						5.69889	703			9.2997	585.21			1904.3	2143.01	1904.3	2061.47	1904.3	462.347		289	444.445	403.328	256.222	288.418	272.995	354.359		534	532.778	580.376	312.222	576.415	316.183		664.805	4811.25	4523.01	4490.86	4523	4490.86	4490.86	4490.87
						5.71887	735			9.3197	588.561			1902.75	2147.24	1902.75	2066.31	1902.75	492.661		288.875	456.111	411.675	255.052	291.913	274.765	355.102		533.875	570	635.247	311.406	629.943	316.709		664.68	4919.17	4519.19	4485.05	4519.18	4485.05	4485.05	4485.06
						5.73885	710			9.3397	587.421			1901.19	2149.19	1901.19	2073.82	1901.19	507.005		288.75	441.667	419.4	253.882	296.032	277.023	354.109		533.75	638.889	701.077	310.59	694.018	317.649		664.555	4835.42	4515.49	4479.24	4515.48	4479.24	4479.24	4479.26
						5.75884	710			9.3597	591.066			1899.63	2150.84	1899.63	2079.56	1899.63	547.325		288.625	437.778	426.642	252.712	300.855	279.846	351.365		533.625	756.667	779.799	309.774	770.458	319.116		664.43	4862.5	4511.9	4473.44	4511.89	4473.44	4473.44	4473.45
						5.77882	742			9.3797	588.699			1898.07	2151.34	1898.07	2076.85	1898.07	571.656		288.5	477.778	433.715	251.542	306.47	283.321	347.007		533.5	830.556	873.49	308.958	861.197	321.252		664.305	4835.83	4508.45	4467.63	4508.44	4467.63	4467.63	4467.64
						5.7988	729			9.3997	589.154			1896.51	2153.85	1896.51	2079.7	1896.51	614.317		288.375	453.333	441.08	250.371	312.976	287.546	341.301		533.375	924.444	984.199	308.142	968.105	324.236		664.18	4860.83	4505.12	4461.82	4505.11	4461.82	4461.82	4461.84
						5.81879	692			9.4196	585.809			1894.95	2158.44	1894.95	2084.21	1894.95	631.933		288.25	468.333	449.293	249.201	320.484	292.627	334.584		533.25	1073.89	1113.6	307.326	1092.63	328.289		664.055	4853.75	4501.94	4456.02	4501.92	4456.02	4456.02	4456.03
						5.83877	686			9.4396	585.401			1893.39	2159.33	1893.39	2085.59	1893.39	683.125		288.125	480.555	458.947	248.031	329.119	298.674	327.216		533.125	1198.89	1262.36	306.51	1235.18	333.686		663.93	4785.42	4498.9	4450.21	4498.88	4450.21	4450.21	4450.23
						5.85875	697			9.4596	580.839			1891.83	2163.52	1891.83	2088.47	1891.83	682.375		288	497.778	470.62	246.861	339.02	305.794	319.529		533	1348.89	1429.18	305.695	1394.11	340.766		663.805	4838.75	4496.02	4444.4	4496	4444.4	4444.4	4444.42
						5.87873	724			9.4796	577.541			1890.27	2165.46	1890.27	2091.95	1890.27	683.995		287.875	519.444	484.835	245.691	350.344	314.075	311.799		532.875	1656.67	1609.47	304.878	1564.39	349.955		663.68	4937.5	4493.3	4438.59	4493.28	4438.59	4438.59	4438.61
						5.89872	695			9.4996	574.017			1888.71	2168.25	1888.71	2094.85	1888.71	701.753		287.75	568.889	502.027	244.521	363.267	323.563	304.238		532.75	1698.33	1793.91	304.062	1736.19	361.779		663.555	4811.25	4490.75	4432.79	4490.73	4432.79	4432.79	4432.81
						5.9187	725			9.5196	569.101			1887.14	2170.09	1887.14	2093.35	1887.14	701.937		287.625	569.444	522.506	243.351	377.986	334.23	296.991		532.625	1998.33	1967.83	303.247	1894.19	376.892		663.43	4828.75	4488.39	4426.98	4488.36	4426.98	4426.98	4427.01
						5.93868	689			9.5395	566.484			1885.58	2171.74	1885.58	2096.69	1885.58	728.332		287.5	567.222	546.428	242.181	394.722	345.918	290.149		532.5	2103.33	2112.54	302.431	2018.86	396.111		663.305	4777.92	4486.21	4421.17	4486.18	4421.17	4421.17	4421.2
						5.95867	693			9.5595	567.143			1884.02	2169.84	1884.02	2096.13	1884.02	741.564		287.375	606.111	573.739	241.01	413.718	358.285	283.758		532.375	2168.33	2209.57	301.615	2090.74	420.446		663.18	4848.75	4484.23	4415.36	4484.2	4415.36	4415.36	4415.4
						5.97865	651			9.5795	568.021			1882.46	2170.2	1882.46	2094.51	1882.46	760.441		287.25	641.111	604.141	239.84	435.245	370.745	277.832		532.25	2197.22	2247.15	300.799	2096.8	451.149		663.055	4788.75	4482.47	4409.56	4482.43	4409.56	4409.56	4409.59
						5.99863	697			9.5995	568.642			1880.89	2175.27	1880.89	2093.26	1880.89	783.519		287.125	645	637.07	238.67	459.6	382.445	272.364		532.125	2180.56	2225.5	299.983	2035.74	489.738		662.93	4765	4480.92	4403.75	4480.88	4403.75	4403.75	4403.79
						6.01861	697			9.6195	569.215			1879.33	2175.89	1879.33	2097.39	1879.33	759.087		287	692.778	671.749	237.5	487.107	392.308	267.333		532	2215	2157.41	299.167	1918.56	538.02		662.805	4807.92	4479.61	4397.94	4479.56	4397.94	4397.94	4397.99
						6.0386	687			9.6395	567.62			1877.77	2179.69	1877.77	2095.82	1877.77	743.594		286.875	792.778	707.339	236.33	518.11	399.179	262.709		531.875	2117.78	2063.63	298.351	1763.96	598.021		662.68	4885.42	4478.54	4392.14	4478.49	4392.14	4392.14	4392.18
						6.05858	735			9.6594	569.73			1876.21	2176.44	1876.21	2088.55	1876.21	704.174		286.75	811.111	743.184	235.16	552.971	402.072	258.46		531.75	2038.33	1966.14	297.535	1591.89	671.779		662.555	4863.33	4477.73	4386.33	4477.68	4386.33	4386.33	4386.38
						6.07856	693			9.6794	570.967			1874.64	2175.16	1874.64	2085.87	1874.64	700.487		286.625	846.111	779.067	233.99	592.054	400.441	254.551		531.625	1930	1882.81	296.719	1418.72	760.81		662.43	4801.25	4477.19	4380.52	4477.13	4380.52	4380.52	4380.58
						6.09855	677			9.6994	570.672			1873.08	2174.73	1873.08	2085.59	1873.08	691.758		286.5	846.111	815.367	232.82	635.706	394.35	250.949		531.5	1906.11	1824.49	295.903	1255.35	865.045		662.305	4917.08	4476.93	4374.71	4476.87	4374.71	4374.71	4374.78
						6.11853	676			9.7194	565.524			1871.51	2174.23	1871.51	2086.78	1871.51	687.679		286.375	893.333	853.005	231.649	684.229	384.452	247.623		531.375	1895.56	1793.6	295.087	1107.67	981.014		662.18	4828.75	4476.97	4368.91	4476.9	4368.91	4368.91	4368.98
						6.13851	701			9.7394	564.919			1869.95	2174.93	1869.95	2085.19	1869.95	687.635		286.25	975	893.201	230.479	737.829	371.788	244.542		531.25	1815	1783.14	294.271	977.884	1099.53		662.055	4871.67	4477.33	4363.1	4477.25	4363.1	4363.1	4363.18
						6.1585	694			9.7594	566.308			1868.38	2177.02	1868.38	2083.97	1868.38	664.232		286.125	1040	937.139	229.309	796.561	357.514	241.681		531.125	1847.78	1776.72	293.455	865.909	1204.27		661.93	4761.25	4478.02	4357.29	4477.93	4357.29	4357.29	4357.38
						6.17848	669			9.7793	562.321			1866.82	2178.22	1866.82	2085	1866.82	643.23		286	1050.56	985.648	228.139	860.237	342.673	239.016		531	1680.56	1751.87	292.639	770.444	1274.06		661.805	4837.92	4479.05	4351.48	4478.96	4351.48	4351.48	4351.58
						6.19846	698			9.7993	559.527			1865.25	2179.21	1865.25	2082.98	1865.25	624.053		285.875	1062.22	1038.97	226.969	928.326	328.064	236.523		530.875	1588.33	1688.72	291.823	689.666	1290.88		661.68	4900.83	4480.45	4345.68	4480.35	4345.68	4345.68	4345.78
						6.21844	696			9.8193	563.108			1863.68	2177.85	1863.68	2081.29	1863.68	613.056		285.75	1153.33	1096.63	225.799	999.829	314.219	234.184		530.75	1378.33	1580.33	291.007	621.635	1249.7		661.555	4871.67	4482.23	4339.87	4482.12	4339.87	4339.87	4339.98
						6.23843	664			9.8393	562.324			1862.12	2179.23	1862.12	2077.97	1862.12	575.435		285.625	1223.89	1157.33	224.629	1073.16	301.44	231.982		530.625	1271.67	1436.02	290.191	564.5	1161.71		661.43	4790	4484.42	4334.06	4484.29	4334.06	4334.06	4334.19
						6.25841	645			9.8593	564.207			1860.55	2180.29	1860.55	2074.16	1860.55	525.073		285.5	1226.67	1218.91	223.458	1146.07	289.854	229.901		530.5	1030	1274.66	289.375	516.597	1047.44		661.305	4815.42	4487.03	4328.26	4486.89	4328.26	4328.26	4328.4
						6.27839	717			9.8792	567.18			1858.98	2181.27	1858.98	2072.04	1858.98	497.477		285.375	1258.89	1278.41	222.288	1215.59	279.471	227.928		530.375	910.556	1114.66	288.559	476.471	926.751		661.18	4713.75	4490.09	4322.45	4489.94	4322.45	4322.45	4322.6
						6.29838	751			9.8992	563.425			1857.41	2181.17	1857.41	2069.37	1857.41	457.592		285.25	1333.89	1332.23	221.118	1278.19	270.234	226.049		530.25	801.111	968.254	287.743	442.878	813.119		661.055	4694.17	4493.61	4316.64	4493.45	4316.64	4316.64	4316.81
						6.31836	657			9.9192	567.049			1855.85	2179.63	1855.85	2066.19	1855.85	427.184		285.125	1350	1376.44	219.948	1330.03	262.049	224.255		530.125	650	841	286.927	414.765	713.163		660.93	4720	4497.63	4310.83	4497.45	4310.83	4310.83	4311.02
						6.33834	704			9.9392	567.734			1854.28	2182.7	1854.28	2064.1	1854.28	400.858		285	1353.33	1407.21	218.778	1367.42	254.808	222.535		530	600	733.857	286.111	391.241	628.727		660.805	4782.92	4502.17	4305.03	4501.97	4305.03	4305.03	4305.23
						6.35832	698			9.9592	571.704			1852.71	2181.49	1852.71	2063.82	1852.71	363.794		284.875	1457.22	1421.45	217.608	1387.38	248.4	220.882		529.875	530	645.339	285.295	371.56	559.074		660.68	4796.67	4507.25	4299.22	4507.03	4299.22	4299.22	4299.44
						6.37831	700			9.9792	572.006			1851.14	2180.02	1851.14	2062.04	1851.14	304.003		284.75	1378.89	1417.3	216.438	1388.17	242.723	219.287		529.75	477.222	573.002	284.479	355.096	502.385		660.555	4886.25	4512.9	4293.41	4512.66	4293.41	4293.41	4293.65
						6.39829	673			9.9991	578.512			1849.57	2179.72	1849.57	2059.18	1849.57	265.962		284.625	1381.11	1394.5	215.267	1369.61	237.68	217.744		529.625	465.556	514.245	283.663	341.323	456.585		660.43	4803.75	4519.15	4287.6	4518.89	4287.6	4287.6	4287.87
						6.41827	658			10	573.909			1848	2178.74	1848	2056.61	1848	224.714		284.5	1341.67	1354.4	214.097	1333.16	233.185	216.247		529.5	411.111	466.673	282.847	329.798	419.722		660.305	4838.75	4526.04	4281.8	4525.74	4281.8	4281.8	4282.09
						6.43826	666			10.02	572.279			1846.43	2178.73	1846.43	2055.6	1846.43	192.773		284.375	1305.56	1299.69	212.927	1281.6	229.164	214.79		529.375	355	428.225	282.031	320.152	390.104		660.18	4789.17	4533.58	4275.99	4533.26	4275.99	4275.99	4276.31
						6.45824	746			10.04	571.07			1844.86	2177.17	1844.86	2053.25	1844.86	158.757		284.25	1291.11	1233.9	211.757	1218.5	225.551	213.37		529.25	347.778	397.178	281.215	312.072	366.321		660.055	4872.5	4541.82	4270.18	4541.47	4270.18	4270.18	4270.53
						6.47822	674			10.0599	570.283			1843.29	2176.86	1843.29	2052.26	1843.29	110.009		284.125	1218.33	1160.82	210.587	1147.72	222.29	211.981		529.125	309.445	372.121	280.399	305.297	347.224		659.93	4804.17	4550.8	4264.38	4550.41	4264.38	4264.38	4264.76
						6.4982	708			10.0799	569.917			1841.72	2177.97	1841.72	2049.55	1841.72	58.066		284	1072.78	1084.02	209.417	1072.9	219.331	210.619		529	325.556	351.906	279.583	299.605	331.884		659.805	4830.42	4560.53	4258.57	4560.11	4258.57	4258.57	4258.99
						6.51819	645			10.0999	569.972			1840.15	2179.34	1840.15	2051.77	1840.15	37.13		283.875	1007.22	1006.53	208.246	997.108	216.632	209.283		528.875	283.889	335.599	278.767	294.813	319.554		659.68	4920.42	4571.08	4252.76	4570.62	4252.76	4252.76	4253.22
						6.53817	674			10.1199	570.448			1838.58	2182.18	1838.58	2050.91	1838.58	-6.19039		283.75	916.667	930.722	207.076	922.75	214.157	207.968		528.75	320	322.447	277.951	290.764	309.634		659.555	4883.33	4582.46	4246.95	4581.96	4246.95	4246.95	4247.45
						6.55815	721			10.1399	571.345			1837.01	2181.71	1837.01	2047.44	1837.01	-32.085		283.625	828.889	858.274	205.906	851.541	211.875	206.672		528.625	288.333	311.835	277.135	287.329	301.642		659.43	4850	4594.73	4241.15	4594.19	4241.15	4241.15	4241.69
						6.57814	703			10.1599	572.664			1835.43	2181.66	1835.43	2046.3	1835.43	-60.2633		283.5	730	790.262	204.736	784.585	209.757	205.392		528.5	291.667	303.267	276.32	284.398	295.188		659.305	4863.75	4607.93	4235.34	4607.34	4235.34	4235.34	4235.93
						6.59812	671			10.1798	574.403			1833.86	2181.22	1833.86	2046.91	1833.86	-96.6156		283.375	651.111	727.276	203.566	722.499	207.782	204.127		528.375	252.778	296.339	275.503	281.882	289.961		659.18	4926.25	4622.1	4229.53	4621.45	4229.53	4229.53	4230.18
						6.6181	730			10.1998	576.564			1832.29	2187.91	1832.29	2046.54	1832.29	-150.399		283.25	597.222	669.54	202.396	665.529	205.928	202.875		528.25	273.333	290.724	274.688	279.703	285.708		659.055	4941.67	4637.28	4223.72	4636.57	4223.72	4223.72	4224.43
						6.63808	655			10.2198	583.366			1830.72	2195.51	1830.72	2047.68	1830.72	-178.532		283.125	587.222	617.024	201.226	613.662	204.178	201.635		528.125	253.333	286.155	273.872	277.799	282.227		658.93	4933.75	4653.53	4217.92	4652.76	4217.92	4217.92	4218.69
						6.65807	626			10.2398	588.881			1829.14	2198.76	1829.14	2047.54	1829.14	-190.663		283	512.222	569.528	200.056	566.717	202.518	200.404		528	257.222	282.418	273.056	276.118	279.355		658.805	4992.08	4670.88	4212.11	4670.04	4212.11	4212.11	4212.95
						6.67805	689			10.2598	590.905			1827.57	2198.71	1827.57	2046.49	1827.57	-218.651		282.875	493.333	526.751	198.885	524.406	200.935	199.181		527.875	254.444	279.34	272.24	274.618	276.961		658.68	4983.75	4689.39	4206.3	4688.48	4206.3	4206.3	4207.21
						6.69803	673			10.2798	592.373			1825.99	2201.32	1825.99	2048.53	1825.99	-262.033		282.75	427.778	488.341	197.715	486.389	199.416	197.966		527.75	255.556	276.781	271.424	273.263	274.941		658.555	4927.08	4709.11	4200.49	4708.12	4200.49	4200.49	4201.49
						6.71802	676			10.2997	593.373			1824.42	2206.59	1824.42	2046.51	1824.42	-292.995		282.625	397.778	453.923	196.545	452.302	197.954	196.757		527.625	233.889	274.628	270.608	272.024	273.212		658.43	4917.5	4730.08	4194.69	4729.01	4194.69	4194.69	4195.77
						6.738	649			10.3197	596.419			1822.85	2208.2	1822.85	2048.33	1822.85	-313.778		282.5	367.222	423.126	195.375	421.783	196.538	195.554		527.5	233.889	272.793	269.792	270.877	271.708		658.305	4934.58	4752.36	4188.88	4751.19	4188.88	4188.88	4190.05
						6.75798	678			10.3397	595.382			1821.27	2212.45	1821.27	2046.74	1821.27	-319.986		282.375	341.667	395.592	194.205	394.483	195.163	194.356		527.375	271.111	271.204	268.976	269.804	270.376		658.18	5032.08	4776	4183.07	4774.72	4183.07	4183.07	4184.35
						6.77797	691			10.3597	598.696			1819.7	2214.59	1819.7	2045.13	1819.7	-338.384		282.25	292.222	370.988	193.035	370.074	193.822	193.162		527.25	247.778	269.806	268.16	268.789	269.177		658.055	4890.42	4801.03	4177.27	4799.65	4177.27	4177.27	4178.65
						6.79795	660			10.3797	596.544			1818.12	2221.82	1818.12	2046.18	1818.12	-347.771		282.125	323.333	349.005	191.865	348.254	192.509	191.971		527.125	246.667	268.553	267.344	267.819	268.077		657.93	5021.67	4827.51	4171.46	4826.01	4171.46	4171.46	4172.96
						6.81793	678			10.3997	596.958			1816.54	2223.92	1816.54	2049.59	1816.54	-367.962		282	274.444	329.362	190.695	328.746	191.221	190.784		527	234.444	267.411	266.528	266.886	267.053		657.805	5029.17	4855.48	4165.65	4853.86	4165.65	4165.65	4167.28
						6.83791	653			10.4196	593.918			1814.97	2228.28	1814.97	2050.94	1814.97	-396.903		281.875	291.667	311.805	189.524	311.301	189.953	189.599		526.875	232.778	266.353	265.712	265.98	266.085		657.68	4914.17	4884.98	4159.84	4883.22	4159.84	4159.84	4161.61
						6.8579	680			10.4396	593.546			1813.39	2235.79	1813.39	2055.45	1813.39	-425.187		281.75	262.222	296.105	188.354	295.694	188.702	188.417		526.75	228.333	265.36	264.896	265.096	265.16		657.555	4957.08	4916.04	4154.04	4914.13	4154.04	4154.04	4155.95
						6.87788	694			10.4596	589.399			1811.81	2240.27	1811.81	2057.54	1811.81	-406.619		281.625	278.889	282.058	187.184	281.724	187.466	187.236		526.625	237.222	264.413	264.08	264.228	264.265		657.43	5031.67	4948.69	4148.23	4946.63	4148.23	4148.23	4150.3
						6.89786	677			10.4796	586.401			1810.24	2243.81	1810.24	2062.81	1810.24	-391.837		281.5	271.667	269.482	186.014	269.212	186.241	186.057		526.5	237.222	263.502	263.264	263.373	263.393		657.305	5129.58	4982.96	4142.42	4980.72	4142.42	4142.42	4144.66
						6.91785	662			10.4996	583.197			1808.66	2244.37	1808.66	2063.09	1808.66	-385.394		281.375	213.333	258.214	184.844	257.995	185.027	184.88		526.375	268.889	262.617	262.448	262.529	262.537		657.18	5085	5018.85	4136.61	5016.42	4136.61	4136.61	4139.04
						6.93783	686			10.5196	578.728			1807.08	2245.37	1807.08	2069.35	1807.08	-369.858		281.25	215.556	248.108	183.674	247.932	183.82	183.703		526.25	245.556	261.752	261.632	261.691	261.693		657.055	5037.92	5056.35	4130.81	5053.73	4130.81	4130.81	4133.43
						6.95781	681			10.5395	576.349			1805.5	2250.88	1805.5	2070.24	1805.5	-354.073		281.125	161.111	239.036	182.504	238.894	182.621	182.528		526.125	257.222	260.9	260.816	260.859	260.858		656.93	5170	5095.47	4125	5092.63	4125	4125	4127.84
						6.97779	677			10.5595	576.948			1803.92	2256	1803.92	2076.68	1803.92	-334.401		281	217.222	230.882	181.333	230.769	181.427	181.354		526	220	260.059	260	260.031	260.028		656.805	5130.83	5136.15	4119.19	5133.09	4119.19	4119.19	4122.26
						6.99778	607			10.5795	577.747			1802.34	2259.5	1802.34	2078.23	1802.34	-330.606		280.875	181.111	223.545	180.163	223.454	180.238	180.18		525.875	283.333	259.225	259.184	259.206	259.203		656.68	5150.42	5178.37	4113.39	5175.06	4113.39	4113.39	4116.69
						7.01776	727			10.5995	578.311			1800.77	2260.14	1800.77	2080.25	1800.77	-324.159		280.75	168.889	216.933	178.993	216.86	179.052	179.007		525.75	254.444	258.397	258.368	258.384	258.381		656.555	5149.17	5222.04	4107.58	5218.46	4107.58	4107.58	4111.15
						7.03774	696			10.6195	578.832			1799.19	2263.12	1799.19	2080.2	1799.19	-285.737		280.625	143.889	210.964	177.823	210.906	177.869	177.834		525.625	240.556	257.572	257.552	257.563	257.56		656.43	5264.17	5267.06	4101.77	5263.2	4101.77	4101.77	4105.63
						7.05773	685			10.6395	577.382			1797.61	2264.77	1797.61	2081.16	1797.61	-252.45		280.5	148.333	205.567	176.653	205.521	176.689	176.662		525.5	261.667	256.75	256.736	256.744	256.741		656.305	5289.58	5313.32	4095.96	5309.16	4095.96	4095.96	4100.12
						7.07771	687			10.6594	579.3			1796.03	2267.65	1796.03	2088.56	1796.03	-198.038		280.375	147.222	200.677	175.483	200.641	175.511	175.49		525.375	255	255.929	255.92	255.926	255.924		656.18	5346.25	5360.66	4090.16	5356.17	4090.16	4090.16	4094.64
						7.09769	699			10.6794	580.424			1794.45	2275.32	1794.45	2094.79	1794.45	-170.296		280.25	143.333	196.237	174.312	196.209	174.335	174.319		525.25	238.333	255.111	255.104	255.108	255.106		656.055	5422.92	5408.89	4084.35	5404.05	4084.35	4084.35	4089.19
						7.11767	666			10.6994	580.156			1792.86	2280.67	1792.86	2100.38	1792.86	-122.632		280.125	129.444	192.196	173.142	192.173	173.16	173.147		525.125	243.333	254.292	254.288	254.291	254.29		655.93	5466.25	5457.78	4078.54	5452.57	4078.54	4078.54	4083.76
						7.13766	643			10.7194	575.476			1791.28	2285.4	1791.28	2103.71	1791.28	-95.5117		280	124.445	188.507	171.972	188.49	171.986	171.976		525	252.222	253.475	253.472	253.474	253.473		655.805	5571.25	5507.07	4072.73	5501.46	4072.73	4072.73	4078.35
						7.15764	725			10.7394	574.926			1789.7	2292.7	1789.7	2108.84	1789.7	-63.9918		279.875	122.778	185.131	170.802	185.117	170.812	170.805		524.875	245	252.658	252.656	252.658	252.657		655.68	5549.17	5556.46	4066.93	5550.42	4066.93	4066.93	4072.97
						7.17762	681			10.7594	576.189			1788.12	2297.19	1788.12	2113.97	1788.12	-1.71769		279.75	139.444	182.031	169.632	182.02	169.64	169.635		524.75	255.556	251.842	251.84	251.841	251.841		655.555	5707.5	5605.61	4061.12	5599.1	4061.12	4061.12	4067.63
						7.19761	648			10.7793	572.564			1786.54	2302.53	1786.54	2119.43	1786.54	53.2552		279.625	147.222	179.174	168.462	179.166	168.468	168.464		524.625	244.444	251.025	251.024	251.025	251.025		655.43	5792.92	5654.12	4055.31	5647.11	4055.31	4055.31	4062.32
						7.21759	695			10.7993	570.025			1784.95	2304.83	1784.95	2121.19	1784.95	113.415		279.5	143.889	176.533	167.292	176.527	167.296	167.293		524.5	239.444	250.209	250.208	250.209	250.208		655.305	5904.58	5701.58	4049.51	5694.04	4049.51	4049.51	4057.04
						7.23757	646			10.8193	573.28			1783.37	2309.14	1783.37	2127.83	1783.37	152.847		279.375	136.111	174.081	166.121	174.076	166.125	166.123		524.375	260	249.393	249.392	249.393	249.392		655.18	5961.25	5747.53	4043.7	5739.43	4043.7	4043.7	4051.8
						7.25755	647			10.8393	572.567			1781.79	2315.86	1781.79	2132.22	1781.79	209.492		279.25	125	171.796	164.951	171.792	164.954	164.952		524.25	235.556	248.577	248.576	248.577	248.576		655.055	6123.33	5791.48	4037.89	5782.78	4037.89	4037.89	4046.59
						7.27754	625			10.8593	574.279			1780.21	2319.59	1780.21	2139.56	1780.21	268.013		279.125	156.667	169.657	163.781	169.654	163.783	163.782		524.125	236.667	247.761	247.76	247.761	247.761		654.93	6159.17	5832.95	4032.08	5823.6	4032.08	4032.08	4041.43
						7.29752	652			10.8792	576.982			1778.62	2325.94	1778.62	2143.16	1778.62	310.758		279	132.778	167.647	162.611	167.645	162.613	162.612		524	223.333	246.945	246.945	246.945	246.945		654.805	6130.83	5871.4	4026.28	5861.36	4026.28	4026.28	4036.32
						7.3175	648			10.8992	573.568			1777.04	2335.03	1777.04	2146.56	1777.04	357.347		278.875	137.222	165.75	161.441	165.748	161.442	161.441		523.875	259.445	246.129	246.129	246.129	246.129		654.68	6280	5906.32	4020.47	5895.54	4020.47	4020.47	4031.25
						7.33749	620			10.9192	576.863			1775.45	2340.86	1775.45	2148.8	1775.45	389.366		278.75	135	163.951	160.271	163.95	160.272	160.271		523.75	247.778	245.312	245.312	245.312	245.312		654.555	6328.75	5937.22	4014.66	5925.65	4014.66	4014.66	4026.23
						7.35747	647			10.9392	577.486			1773.87	2342.44	1773.87	2152.6	1773.87	405.387		278.625	125.556	162.239	159.101	162.238	159.101	159.101		523.625	255.556	244.497	244.496	244.497	244.496		654.43	6310.42	5963.61	4008.85	5951.2	4008.86	4008.85	4021.26
						7.37745	670			10.9592	581.094			1772.28	2347.33	1772.28	2155.86	1772.28	448.437		278.5	138.333	160.602	157.931	160.601	157.931	157.931		523.5	258.889	243.681	243.681	243.681	243.681		654.305	6394.17	5985.06	4003.05	5971.75	4003.05	4003.05	4016.36
						7.39744	680			10.9792	581.369			1770.7	2353.81	1770.7	2162.94	1770.7	485.435		278.375	136.111	159.03	156.76	159.029	156.761	156.761		523.375	221.111	242.865	242.865	242.865	242.865		654.18	6352.92	6001.2	3997.24	5986.93	3997.24	3997.24	4011.51
						7.41742	623			10.9991	587.283			1769.11	2357.6	1769.11	2167.37	1769.11	533.14		278.25	142.222	157.515	155.59	157.514	155.591	155.59		523.25	230.556	242.049	242.049	242.049	242.049		654.055	6405	6011.72	3991.43	5996.42	3991.43	3991.43	4006.73
						7.4374	664			11.0191	585.717			1767.52	2364.51	1767.52	2173.01	1767.52	574.842		278.125	119.445	156.049	154.42	156.049	154.42	154.42		523.125	255	241.233	241.233	241.233	241.233		653.93	6457.5	6016.38	3985.62	5999.99	3985.63	3985.62	4002.01
						7.45738	651			11.0391	589.191			1765.94	2371.98	1765.94	2179.59	1765.94	601.834		278	131.667	154.626	153.25	154.626	153.25	153.25		523	236.667	240.417	240.417	240.417	240.417		653.805	6432.08	6015.04	3979.82	5997.48	3979.82	3979.82	3997.37
						7.47737	677			11.0591	593.426			1764.35	2376.42	1764.35	2183.47	1764.35	634.488		277.875	142.222	153.241	152.08	153.241	152.08	152.08		522.875	245	239.601	239.601	239.601	239.601		653.68	6236.25	6007.66	3974.01	5988.86	3974.01	3974.01	3992.8
						7.49735	641			11.0791	592.891			1762.76	2381.81	1762.76	2187.76	1762.76	641.464		277.75	139.444	151.887	150.91	151.887	150.91	150.91		522.75	231.111	238.785	238.785	238.785	238.785		653.555	6285	5994.29	3968.2	5974.16	3968.21	3968.2	3988.32
						7.51733	662			11.0991	592.454			1761.18	2386.6	1761.18	2194.56	1761.18	677.02		277.625	146.111	150.56	149.74	150.56	149.74	149.74		522.625	241.667	237.969	237.969	237.969	237.969		653.43	6227.5	5975.06	3962.4	5953.53	3962.4	3962.4	3983.93
						7.53732	711			11.119	594.019			1759.59	2392.17	1759.59	2197	1759.59	702.821		277.5	143.889	149.258	148.57	149.258	148.57	148.57		522.5	256.111	237.153	237.153	237.153	237.153		653.305	6180.42	5950.22	3956.59	5927.18	3956.6	3956.59	3979.62
						7.5573	630			11.139	592.208			1758	2397.12	1758	2199.81	1758	709.282		277.375	121.667	147.975	147.399	147.975	147.399	147.399		522.375	234.444	236.337	236.337	236.337	236.337		653.18	6057.92	5920.08	3950.78	5895.43	3950.79	3950.78	3975.42
						7.57728	717			11.159	591.333			1756.41	2404.5	1756.41	2206.03	1756.41	703.34		277.25	155	146.71	146.229	146.71	146.229	146.229		522.25	224.444	235.521	235.521	235.521	235.521		653.055	5895	5885.01	3944.97	5858.65	3944.99	3944.97	3971.32
						7.59726	681			11.179	590.818			1754.82	2410.59	1754.82	2209.78	1754.82	709.221		277.125	138.889	145.46	145.059	145.46	145.059	145.059		522.125	246.111	234.705	234.705	234.705	234.705		652.93	5772.08	5845.46	3939.17	5817.27	3939.19	3939.17	3967.33
						7.61725	694			11.199	590.811			1753.23	2420.08	1753.23	2213.62	1753.23	710.825		277	143.889	144.223	143.889	144.223	143.889	143.889		522	233.889	233.889	233.889	233.889	233.889		652.805	5578.33	5801.91	3933.36	5771.78	3933.38	3933.36	3963.46
						7.63723	663			11.219	595.704			1751.64	2424.48	1751.64	2214.68	1751.64	693.819																	652.68	5549.17	5754.87	3927.55	5722.67	3927.58	3927.55	3959.71
						7.65721	606			11.2389	611.599			1750.05	2424.51	1750.05	2218.72	1750.05	676.863																	652.555	5448.33	5704.86	3921.74	5670.47	3921.78	3921.74	3956.1
						7.6772	701			11.2589	610.352			1748.46	2427.41	1748.46	2220.18	1748.46	625.979																	652.43	5326.25	5652.43	3915.94	5615.69	3915.99	3915.94	3952.63
						7.69718	700			11.2789	612.538			1746.87	2436.33	1746.87	2220.63	1746.87	586.356																	652.305	5240	5598.07	3910.13	5558.83	3910.19	3910.13	3949.31
						7.71716	681			11.2989	607.891			1745.28	2442.97	1745.28	2218.72	1745.28	542.933																	652.18	5112.92	5542.29	3904.32	5500.39	3904.4	3904.32	3946.15
						7.73714	689			11.3189	605.923			1743.69	2447.07	1743.69	2222.07	1743.69	484.584																	652.055	5012.08	5485.56	3898.52	5440.83	3898.61	3898.52	3943.15
						7.75713	683			11.3389	603.268			1742.1	2456.29	1742.1	2222.39	1742.1	449.384																	651.93	5010	5428.32	3892.71	5380.58	3892.82	3892.71	3940.34
						7.77711	707			11.3588	604.078			1740.51	2457.58	1740.51	2222.62	1740.51	376.379																	651.805	4799.17	5370.96	3886.9	5320.01	3887.04	3886.9	3937.72
						7.79709	651			11.3788	601.388			1738.92	2464.71	1738.92	2221.29	1738.92	333.17																	651.68	4790.42	5313.86	3881.09	5259.49	3881.26	3881.09	3935.3
						7.81708	638			11.3988	602.74			1737.32	2467.69	1737.32	2223.28	1737.32	271.625																	651.555	4729.58	5257.33	3875.29	5199.32	3875.49	3875.29	3933.09
						7.83706	714			11.4188	606.379			1735.73	2475.46	1735.73	2221.37	1735.73	244.233																	651.43	4569.58	5201.65	3869.48	5139.77	3869.73	3869.48	3931.11
						7.85704	640			11.4388	608.597			1734.14	2480.52	1734.14	2219.51	1734.14	199.13																	651.305	4580.83	5147.07	3863.67	5081.06	3863.98	3863.67	3929.38
						7.87702	673			11.4588	609.863			1732.54	2482.47	1732.54	2216.4	1732.54	153.694																	651.18	4535.42	5093.81	3857.86	5023.4	3858.24	3857.86	3927.9
						7.89701	699			11.4787	610.196			1730.95	2484.38	1730.95	2216.27	1730.95	110.72																	651.055	4458.33	5042.02	3852.06	4966.94	3852.51	3852.06	3926.69
						7.91699	685			11.4987	611.574			1729.36	2488.7	1729.36	2214.76	1729.36	54.0623																	650.93	4440.83	4991.88	3846.25	4911.81	3846.8	3846.25	3925.77
						7.93697	656			11.5187	607.141			1727.76	2494.19	1727.76	2211.73	1727.76	20.1553																	650.805	4522.92	4943.48	3840.44	4858.11	3841.1	3840.44	3925.15
						7.95696	690			11.5387	603.077			1726.17	2497.84	1726.17	2212.69	1726.17	-32.389																	650.68	4477.08	4896.93	3834.64	4805.91	3835.43	3834.64	3924.86
						7.97694	698			11.5587	600.126			1724.57	2504.2	1724.57	2211.39	1724.57	-67.2131																	650.555	4382.08	4852.31	3828.83	4755.27	3829.79	3828.83	3924.9
						7.99692	673			11.5786	604.554			1722.98	2509.69	1722.98	2207.56	1722.98	-100.771																	650.43	4331.25	4809.66	3823.02	4706.22	3824.18	3823.02	3925.31
						8.0169	712			11.5986	597.88			1721.38	2517.26	1721.38	2212.23	1721.38	-134.265																	650.305	4372.08	4769.04	3817.21	4658.77	3818.6	3817.21	3926.09
						8.03689	752			11.6186	599.815			1719.79	2526.14	1719.79	2214.05	1719.79	-160.642																	650.18	4318.75	4730.46	3811.41	4612.94	3813.07	3811.41	3927.27
						8.05687	646			11.6386	599.669			1718.19	2535.39	1718.19	2214.86	1718.19	-180.403																	650.055	4365.83	4693.95	3805.6	4568.7	3807.59	3805.6	3928.86
						8.07685	698			11.6586	600.692			1716.59	2542.33	1716.59	2219.09	1716.59	-190.36																	649.93	4372.92	4659.52	3799.79	4526.05	3802.16	3799.79	3930.9
						8.09684	727			11.6786	598.404			1715	2551.14	1715	2220.59	1715	-212.916																	649.805	4474.58	4627.18	3793.98	4484.95	3796.81	3793.98	3933.39
						8.11682	720			11.6985	597.338			1713.4	2560.18	1713.4	2222.3	1713.4	-213.894																	649.68	4403.75	4596.91	3788.18	4445.37	3791.53	3788.18	3936.36
						8.1368	651			11.7185	595.454			1711.8	2570.85	1711.8	2225.95	1711.8	-228.101																	649.555	4454.58	4568.71	3782.37	4407.28	3786.35	3782.37	3939.82
						8.15679	693			11.7385	598.775			1710.2	2581.24	1710.2	2233.41	1710.2	-209.652																	649.43	4476.67	4542.57	3776.56	4370.62	3781.28	3776.56	3943.8
						8.17677	699			11.7585	598.842			1708.6	2590.79	1708.6	2237.19	1708.6	-186.59																	649.305	4443.33	4518.48	3770.76	4335.37	3776.33	3770.76	3948.3
						8.19675	691			11.7785	596.939			1707.01	2600.44	1707.01	2242.96	1707.01	-168.675																	649.18	4439.58	4496.42	3764.95	4301.46	3771.52	3764.95	3953.33
						8.21673	656			11.7985	595.939			1705.41	2609.56	1705.41	2247.72	1705.41	-146.866																	649.055	4478.75	4476.37	3759.14	4268.85	3766.88	3759.14	3958.91
						8.23672	735			11.8184	595.583			1703.81	2625.38	1703.81	2255.15	1703.81	-134.949																	648.93	4477.08	4458.31	3753.33	4237.5	3762.43	3753.33	3965.04
						8.2567	712			11.8384	595.991			1702.21	2642.42	1702.21	2259.91	1702.21	-101.339																	648.805	4501.67	4442.22	3747.53	4207.36	3758.21	3747.53	3971.71
						8.27668	704			11.8584	594.865			1700.61	2656.62	1700.61	2267.18	1700.61	-47.9346																	648.68	4532.08	4428.07	3741.72	4178.37	3754.23	3741.72	3978.91
						8.29667	682			11.8784	595.616			1699.01	2672.36	1699.01	2273.07	1699.01	-13.7877																	648.555	4587.5	4415.83	3735.91	4150.48	3750.54	3735.91	3986.63
						8.31665	702			11.8984	595.823			1697.41	2688.23	1697.41	2282.66	1697.41	59.8456																	648.43	4551.25	4405.46	3730.1	4123.66	3747.19	3730.1	3994.82
						8.33663	693			11.9184	600.491			1695.8	2705.46	1695.8	2291.61	1695.8	110.578																	648.305	4666.67	4396.91	3724.3	4097.85	3744.21	3724.3	4003.44
						8.35661	707			11.9383	601.396			1694.2	2726.88	1694.2	2303.86	1694.2	191.303																	648.18	4576.25	4390.14	3718.49	4073.01	3741.66	3718.49	4012.44
						8.3766	695			11.9583	601.477			1692.6	2748.02	1692.6	2317.18	1692.6	298.975																	648.055	4634.58	4385.08	3712.68	4049.1	3739.6	3712.68	4021.74
						8.39658	699			11.9783	602.324			1691	2767.53	1691	2331.42	1691	372.968																	647.93	4658.33	4381.67	3706.88	4026.07	3738.1	3706.88	4031.25
						8.41656	734			11.9983	599.34			1689.4	2786.71	1689.4	2345.6	1689.4	491.031																	647.805	4731.25	4379.83	3701.07	4003.89	3737.22	3701.07	4040.85
						8.43655	662			12.0183	606.081			1687.79	2808.3	1687.79	2361.74	1687.79	577.044																	647.68	4785.83	4379.47	3695.26	3982.51	3737.07	3695.26	4050.41
						8.45653	690			12.0383	604.149			1686.19	2834.31	1686.19	2375.13	1686.19	680.376																	647.555	4731.25	4380.49	3689.45	3961.9	3737.72	3689.45	4059.78
						8.47651	749			12.0582	606.842			1684.59	2853.91	1684.59	2388.7	1684.59	772.015																	647.43	4793.75	4382.8	3683.65	3942.01	3739.3	3683.65	4068.78
						8.49649	702			12.0782	608.85			1682.98	2879.34	1682.98	2405.38	1682.98	873.126																	647.305	4741.25	4386.29	3677.84	3922.83	3741.9	3677.84	4077.24
						8.51648	673			12.0982	614.421			1681.38	2906.96	1681.38	2421.33	1681.38	974.863																	647.18	4822.92	4390.87	3672.03	3904.3	3745.68	3672.03	4084.94
						8.53646	724			12.1182	612.978			1679.78	2935.43	1679.78	2438.34	1679.78	1076.61																	647.055	4778.33	4396.43	3666.22	3886.41	3750.78	3666.22	4091.68
						8.55644	741			12.1382	599.024			1678.17	2964.51	1678.17	2457.45	1678.17	1180.63																	646.93	4872.92	4402.9	3660.42	3869.12	3757.36	3660.42	4097.25
						8.57643	729			12.1582	603.376			1676.57	2995.53	1676.57	2475.76	1676.57	1303.7																	646.805	4849.58	4410.23	3654.61	3852.4	3765.62	3654.61	4101.43
						8.59641	727			12.1781	606.155			1674.96	3025.14	1674.96	2495.13	1674.96	1416.46																	646.68	4942.5	4418.41	3648.8	3836.23	3775.76	3648.8	4104.03
						8.61639	751			12.1981	600.402			1673.36	3063.52	1673.36	2513.91	1673.36	1530.67																	646.555	4911.25	4427.48	3642.99	3820.57	3788.02	3642.99	4104.88
						8.63637	715			12.2181	597.237			1671.75	3097.08	1671.75	2529.04	1671.75	1636.65																	646.43	4915.42	4437.53	3637.19	3805.41	3802.66	3637.19	4103.84
						8.65636	703			12.2381	593.612			1670.14	3137.4	1670.14	2552.54	1670.14	1774.21																	646.305	4848.75	4448.73	3631.38	3790.71	3819.98	3631.38	4100.8
						8.67634	707			12.2581	600.274			1668.54	3177.53	1668.54	2572.92	1668.54	1911.47																	646.18	4898.33	4461.32	3625.57	3776.46	3840.31	3625.57	4095.7
						8.69632	761			12.2781	604.733			1666.93	3218.95	1666.93	2596.09	1666.93	2085.52																	646.055	4902.92	4475.64	3619.77	3762.64	3864.01	3619.77	4088.52
						8.71631	726			12.298	611.331			1665.32	3260.23	1665.32	2623.36	1665.32	2288.76																	645.93	4934.17	4492.11	3613.96	3749.22	3891.51	3613.96	4079.3
						8.73629	763			12.318	609.624			1663.71	3305.36	1663.71	2651.43	1663.71	2516.85																	645.805	4944.17	4511.26	3608.15	3736.19	3923.27	3608.15	4068.11
						8.75627	732			12.338	615.471			1662.11	3355.88	1662.11	2678.58	1662.11	2757.73																	645.68	4945.42	4533.7	3602.34	3723.52	3959.81	3602.34	4055.06
						8.77626	772			12.358	619.626			1660.5	3403.8	1660.5	2706.2	1660.5	3024.04																	645.555	4955.83	4560.15	3596.54	3711.2	4001.71	3596.54	4040.32
						8.79624	783			12.378	591.154			1658.89	3464.98	1658.89	2737.77	1658.89	3359.96																	645.43	5129.58	4591.44	3590.73	3699.21	4049.63	3590.73	4024.06
						8.81622	733			12.3979	596.001			1657.28	3519.56	1657.28	2776.68	1657.28	3732.95																	645.305	5234.17	4628.47	3584.92	3687.53	4104.31	3584.92	4006.48
						8.8362	764			12.4179	593.907			1655.67	3580.55	1655.67	2815.5	1655.67	4131.7																	645.18	5223.75	4672.26	3579.11	3676.16	4166.54	3579.11	3987.79
						8.85619	734			12.4379	592.019			1654.06	3643.78	1654.06	2862.36	1654.06	4548.29																	645.055	5324.17	4723.9	3573.31	3665.07	4237.24	3573.31	3968.21
						8.87617	769			12.4579	618.352			1652.45	3711.91	1652.45	2913.18	1652.45	5015.39																	644.93	5257.92	4784.59	3567.5	3654.25	4317.4	3567.5	3947.94
						8.89615	751			12.4779	621.18			1650.84	3785.05	1650.84	2970.08	1650.84	5513.1																	644.805	5428.75	4855.59	3561.69	3643.68	4408.1	3561.69	3927.19
						8.91614	765			12.4979	622.566			1649.23	3862.82	1649.23	3029.76	1649.23	6048.19																	644.68	5560.42	4938.24	3555.89	3633.37	4510.52	3555.89	3906.12
						8.93612	740			12.5178	623.712			1647.62	3940.9	1647.62	3093.22	1647.62	6626.38																	644.555	5661.25	5033.95	3550.08	3623.28	4625.9	3550.08	3884.92
						8.9561	780			12.5378	629.292			1646.01	4026.89	1646.01	3164.31	1646.01	7238.01																	644.43	5749.17	5144.13	3544.27	3613.42	4755.53	3544.27	3863.72
						8.97608	774			12.5578	640.494			1644.4	4118.05	1644.4	3238.9	1644.4	7888.36																	644.305	5817.08	5270.18	3538.46	3603.77	4900.68	3538.46	3842.66
						8.99607	784			12.5778	653.865			1642.78	4205.15	1642.78	3321.84	1642.78	8558.78																	644.18	6065	5413.37	3532.66	3594.32	5062.53	3532.66	3821.83
						9.01605	780			12.5978	671.699			1641.17	4302.14	1641.17	3407.8	1641.17	9243.7																	644.055	6258.75	5574.77	3526.85	3585.06	5242.08	3526.85	3801.33
						9.03603	769			12.6178	690.825			1639.56	4401.87	1639.56	3494.94	1639.56	9966.91																	643.93	6330.42	5755.02	3521.04	3575.98	5439.9	3521.05	3781.22
						9.05602	776			12.6377	710.68			1637.95	4497.22	1637.95	3591.34	1637.95	10711.2																	643.805	6553.75	5954.15	3515.23	3567.07	5655.97	3515.24	3761.57
						9.076	801			12.6577	727.115			1636.33	4600.35	1636.33	3689.85	1636.33	11467.2																	643.68	6567.92	6171.21	3509.43	3558.33	5889.31	3509.45	3742.4
						9.09598	760			12.6777	741.009			1634.72	4707.62	1634.72	3788.22	1634.72	12237.4																	643.555	6784.17	6403.94	3503.62	3549.74	6137.65	3503.66	3723.75
						9.11596	812			12.6977	752.531			1633.11	4818.62	1633.11	3893.07	1633.11	13013.5																	643.43	6884.58	6648.34	3497.81	3541.3	6396.94	3497.9	3705.64
						9.13595	794			12.7177	759.322			1631.49	4929.26	1631.49	4001.84	1631.49	13787.9																	643.305	7102.5	6898.26	3492.01	3533	6661.01	3492.18	3688.07
						9.15593	778			12.7377	764.6			1629.88	5040.58	1629.88	4108.67	1629.88	14579.8																	643.18	7340.42	7145.14	3486.2	3524.84	6921.29	3486.55	3671.05
						9.17591	819			12.7576	761.179			1628.26	5154.1	1628.26	4217.24	1628.26	15339.5																	643.055	7395.83	7378.09	3480.39	3516.8	7166.8	3481.09	3654.57
						9.1959	789			12.7776	761.01			1626.64	5268.04	1626.64	4328	1626.64	16114.9																	642.93	7437.5	7584.38	3474.58	3508.88	7384.71	3475.91	3638.63
						9.21588	840			12.7976	755.414			1625.03	5384.44	1625.03	4439.54	1625.03	16857.9																	642.805	7582.92	7750.62	3468.78	3501.07	7561.43	3471.24	3623.2
						9.23586	805			12.8176	742.864			1623.41	5501.76	1623.41	4550.83	1623.41	17605.9																	642.68	7677.08	7864.42	3462.97	3493.38	7684.24	3467.42	3608.29
						9.25584	854			12.8376	728.212			1621.8	5616.42	1621.8	4660.81	1621.8	18327.1																	642.555	7695.42	7916.46	3457.16	3485.79	7743.28	3465.02	3593.86
						9.27583	860			12.8576	712.8			1620.18	5730.42	1620.18	4771.86	1620.18	19018.8																	642.43	7809.58	7902.31	3451.35	3478.29	7733.27	3464.91	3579.9
						9.29581	833			12.8775	695.991			1618.56	5841.52	1618.56	4883.14	1618.56	19644.4																	642.305	7845.83	7823.69	3445.55	3470.89	7654.58	3468.47	3566.39
						9.31579	860			12.8975	674.125			1616.95	5953.69	1616.95	4992.42	1616.95	20257.8																	642.18	7667.08	7688.56	3439.74	3463.57	7513.08	3477.8	3553.32
						9.33578	893			12.9175	650.886			1615.33	6061.19	1615.33	5096.48	1615.33	20827.2																	642.055	7793.33	7510.49	3433.93	3456.34	7319.1	3496.2	3540.65
						9.35576	859			12.9375	633.601			1613.71	6162.81	1613.71	5195.87	1613.71	21367.9																	641.93	7573.75	7307.45	3428.12	3449.19	7085.54	3528.72	3528.38
						9.37574	879			12.9575	625.9			1612.09	6257.71	1612.09	5295.91	1612.09	21846																	641.805	7500.42	7100.77	3422.32	3442.11	6825.99	3583.14	3516.48
						9.39573	844			12.9775	622.733			1610.47	6350.19	1610.47	5391.82	1610.47	22273.9																	641.68	7296.25	6914.35	3416.51	3435.11	6553.11	3670.73	3504.93
						9.4157	910			12.9974	615.239			1608.85	6440.3	1608.85	5479.49	1608.85	22659.8																	641.555	7121.67	6771.81	3410.7	3428.17	6277.59	3804.44	3493.72
						9.4357	873			13.0174	612.857			1607.23	6522.01	1607.23	5560.03	1607.23	22988.6																	641.43	6935.83	6682.57	3404.9	3421.3	6007.72	3985.42	3482.82
						9.4557	905			13.0374	609.847			1605.61	6602.66	1605.61	5634.26	1605.61	23266.1																	641.305	6671.67	6603.04	3399.09	3414.49	5749.4	4164.2	3472.22
						9.4757	923			13.0574	610.45			1603.99	6672.05	1603.99	5708.55	1603.99	23471																	641.18	6342.92	6417.83	3393.28	3407.73	5506.42	4221.62	3461.9
						9.4956	906			13.0774	608.45			1602.37	6738.97	1602.37	5776	1602.37	23637.3																	641.055	5995.83	6071.56	3387.47	3401.03	5280.9	4100.2	3451.85
						9.5156	863			13.0973	610.832			1600.75	6801.8	1600.75	5834.01	1600.75	23737.2																	640.93	5699.58	5663.74	3381.67	3394.38	5073.67	3898.63	3442.05
						9.5356	890			13.1173	610.468			1599.13	6855.25	1599.13	5886.1	1599.13	23793.1																	640.805	5216.25	5296.65	3375.86	3387.78	4884.68	3719.28	3432.49
						9.5556	876			13.1373	600.274			1597.51	6904.42	1597.51	5930.6	1597.51	23805.6																	640.68	5023.33	4997.42	3370.05	3381.22	4713.27	3589.93	3423.15
						9.5756	930			13.1573	604.733			1595.89	6946.8	1595.89	5965.15	1595.89	23764.5																	640.555	4638.75	4757.21	3364.24	3374.71	4558.44	3502.78	3414.02
						9.5956	953			13.1773	611.331			1594.27	6980.26	1594.27	5994.43	1594.27	23668.1																	640.43	4360.42	4561.81	3358.44	3368.24	4418.98	3444.81	3405.09
						9.6155	969			13.1973	609.624			1592.64	7008.81	1592.64	6015.71	1592.64	23519.3																	640.305	4081.25	4399.77	3352.63	3361.81	4293.61	3405.89	3396.35
						9.6355	957			13.2172	615.471			1591.02	7028.3	1591.02	6029.32	1591.02	23344.9																	640.18	3924.58	4263.01	3346.82	3355.42	4181.04	3379.24	3387.78
						9.6555	956			13.2372	619.626			1589.4	7041.15	1589.4	6038.05	1589.4	23136.1																	640.055	3760	4145.88	3341.02	3349.06	4080.05	3360.43	3379.38
						9.6755	998			13.2572	591.154			1587.77	7042.92	1587.77	6038.62	1587.77	22917.6																	639.93	3652.5	4044.34	3335.21	3342.74	3989.47	3346.62	3371.14
						9.6955	965			13.2772	596.001			1586.15	7045.94	1586.15	6032.36	1586.15	22658.1																	639.805	3491.67	3955.47	3329.4	3336.44	3908.23	3335.97	3363.04
						9.7155	942			13.2972	593.907			1584.53	7043.55	1584.53	6020.04	1584.53	22381.7																	639.68	3439.17	3877.1	3323.59	3330.18	3835.33	3327.29	3355.08
						9.7354	996			13.3172	592.019			1582.9	7034.01	1582.9	5999.94	1582.9	22046.7																	639.555	3340.42	3807.54	3317.79	3323.94	3769.89	3319.82	3347.25
						9.7554	1001			13.3371	599.416			1581.28	7017.61	1581.28	5974.66	1581.28	21701.3																	639.43	3238.33	3745.52	3311.98	3317.73	3711.12	3313.07	3339.55
						9.7754	1005			13.3571	592.563			1579.65	6994.1	1579.65	5944.11	1579.65	21366.8																	639.305	3158.33	3690	3306.17	3311.54	3658.28	3306.74	3331.96
						9.7954	995			13.3771	590.365			1578.03	6972.22	1578.03	5911.16	1578.03	21025.7																	639.18	3150.42	3640.14	3300.36	3305.38	3610.73	3300.65	3324.48
						9.8154	1026			13.3971	593.509			1576.4	6937.83	1576.4	5872.7	1576.4	20675																	639.055	3093.75	3595.26	3294.56	3299.24	3567.89	3294.7	3317.1
						9.8353	1077			13.4171	590.224			1574.77	6910.28	1574.77	5829.29	1574.77	20294																	638.93	3055.83	3554.76	3288.75	3293.12	3529.26	3288.82	3309.82
						9.8553	1096			13.4371	597.626			1573.15	6877.39	1573.15	5790.42	1573.15	19896.5																	638.805	2981.67	3518.16	3282.94	3287.02	3494.37	3282.97	3302.63
						9.8753	1058			13.457	592.665			1571.52	6838.59	1571.52	5743.8	1571.52	19510																	638.68	3077.08	3485.01	3277.14	3280.94	3462.8	3277.15	3295.52
						9.8953	1073			13.477	598.939			1569.89	6795.1	1569.89	5696.65	1569.89	19115																	638.555	3057.5	3454.93	3271.33	3274.87	3434.21	3271.33	3288.5
						9.9153	1102			13.497	599.954			1568.27	6751.66	1568.27	5644.66	1568.27	18726.3																	638.43	3038.75	3427.59	3265.52	3268.82	3408.25	3265.52	3281.55
						9.9353	1126			13.517	601.093			1566.64	6704.72	1566.64	5590.2	1566.64	18325.3																	638.305	3036.25	3402.68	3259.71	3262.79	3384.65	3259.72	3274.67
						9.9552	1130			13.537	601.669			1565.01	6661.03	1565.01	5534.76	1565.01	17935.4																	638.18	2994.58	3379.95	3253.91	3256.77	3363.13	3253.91	3267.86
						9.9752	1100			13.557	603.528			1563.38	6609.08	1563.38	5481.01	1563.38	17537.4																	638.055	3079.58	3359.15	3248.1	3250.77	3343.47	3248.1	3261.11
						9.9952	1135			13.5769	601.768			1561.75	6559.57	1561.75	5425.13	1561.75	17140.3																	637.93	3009.17	3340.08	3242.29	3244.77	3325.46	3242.29	3254.43
						10.0152	1181			13.5969	602.859			1560.12	6513.58	1560.12	5369.8	1560.12	16754.4																	637.805	3054.17	3322.54	3236.48	3238.79	3308.92	3236.48	3247.79
						10.0352	1149			13.6169	604.741			1558.49	6462.26	1558.49	5313.81	1558.49	16369.5																	637.68	3072.92	3306.36	3230.68	3232.82	3293.67	3230.68	3241.22
						10.0552	1207			13.6369	603.23			1556.86	6409.1	1556.86	5257.84	1556.86	15981.3																	637.555	3020	3291.39	3224.87	3226.87	3279.58	3224.87	3234.68
						10.0751	1197			13.6569	602.471			1555.23	6363.99	1555.23	5195.84	1555.23	15586.8																	637.43	3040.83	3277.51	3219.06	3220.92	3266.51	3219.06	3228.2
						10.0951	1221			13.6769	601.415			1553.6	6311.62	1553.6	5136.14	1553.6	15193.2																	637.305	2979.17	3264.57	3213.26	3214.98	3254.34	3213.26	3221.76
						10.1151	1268			13.6968	599.107			1551.97	6262.38	1551.97	5078.94	1551.97	14816.8																	637.18	2990.42	3252.49	3207.45	3209.05	3242.98	3207.45	3215.36
						10.1351	1264			13.7168	604.167			1550.34	6215.79	1550.34	5024.03	1550.34	14447.4																	637.055	2952.08	3241.16	3201.64	3203.13	3232.31	3201.64	3209
						10.1551	1263			13.7368	604.009			1548.71	6165.26	1548.71	4967.82	1548.71	14087.4																	636.93	2989.58	3230.49	3195.83	3197.21	3222.27	3195.83	3202.68
						10.1751	1333			13.7568	604.669			1547.08	6115.72	1547.08	4911.3	1547.08	13726.7																	636.805	2969.17	3220.42	3190.03	3191.31	3212.78	3190.03	3196.38
						10.195	1314			13.7768	605.83			1545.44	6069.43	1545.44	4856.25	1545.44	13388.1																	636.68	3004.17	3210.86	3184.22	3185.41	3203.77	3184.22	3190.12
						10.215	1299			13.7968	602.806			1543.81	6021.7	1543.81	4806.62	1543.81	13047.4																	636.555	3040.83	3201.77	3178.41	3179.51	3195.18	3178.41	3183.9
						10.235	1360			13.8167	598.638			1542.18	5978.33	1542.18	4757.87	1542.18	12712.6																	636.43	3072.08	3193.08	3172.6	3173.62	3186.97	3172.6	3177.7
						10.255	1340			13.8367	605.289			1540.54	5936.93	1540.54	4708.86	1540.54	12364.1																	636.305	3013.33	3184.74	3166.8	3167.74	3179.07	3166.8	3171.52
						10.275	1413			13.8567	604.84			1538.91	5894.41	1538.91	4661	1538.91	12035.1																	636.18	3031.25	3176.72	3160.99	3161.86	3171.47	3160.99	3165.37
						10.295	1450			13.8767	602.059			1537.28	5853.41	1537.28	4616.94	1537.28	11704.6																	636.055	3014.17	3168.98	3155.18	3155.99	3164.11	3155.18	3159.24
						10.3149	1470			13.8967	601.724			1535.64	5818.22	1535.64	4573.43	1535.64	11424																	635.93	3015	3161.48	3149.38	3150.12	3156.97	3149.38	3153.14
						10.3349	1544			13.9166	602.378			1534.01	5778.63	1534.01	4528.98	1534.01	11146.1																	635.805	2956.67	3154.19	3143.57	3144.26	3150.01	3143.57	3147.05
						10.3549	1527			13.9366	602.98			1532.37	5739.54	1532.37	4490.19	1532.37	10875.1																	635.68	3049.17	3147.09	3137.76	3138.4	3143.22	3137.76	3140.99
						10.3749	1501			13.9566	602.535			1530.74	5706	1530.74	4455.15	1530.74	10627.6																	635.555	2958.33	3140.15	3131.95	3132.55	3136.57	3131.95	3134.94
						10.3949	1561			13.9766	600.995			1529.1	5670.82	1529.1	4418.29	1529.1	10412.4																	635.43	2935	3133.36	3126.15	3126.7	3130.05	3126.15	3128.91
						10.4149	1714			13.9966	600.847			1527.46	5637.45	1527.46	4383.19	1527.46	10177.4																	635.305	2982.92	3126.69	3120.34	3120.84	3123.62	3120.34	3122.9
						10.4348	1661			14.0166	600.306			1525.83	5605.51	1525.83	4349.81	1525.83	9969.53																	635.18	2978.33	3120.13	3114.53	3115	3117.3	3114.53	3116.89
						10.4548	1716			14.0365	594.222			1524.19	5575.66	1524.19	4321.18	1524.19	9749.73																	635.055	3008.75	3113.66	3108.72	3109.16	3111.04	3108.72	3110.91
						10.4748	1659			14.0565	596.346			1522.55	5547.81	1522.55	4295.84	1522.55	9547.94																	634.93	3077.92	3107.28	3102.92	3103.32	3104.86	3102.92	3104.93
						10.4948	1672			14.0765	599.059			1520.92	5520.29	1520.92	4267.43	1520.92	9345.31																	634.805	2996.25	3100.96	3097.11	3097.48	3098.74	3097.11	3098.97
						10.5148	1795			14.0965	600.695			1519.28	5493.95	1519.28	4241.42	1519.28	9165.04																	634.68	2956.25	3094.72	3091.3	3091.64	3092.66	3091.3	3093.02
						10.5348	1728			14.1165	602.972			1517.64	5468.77	1517.64	4219.23	1517.64	9001.38																	634.555	2940	3088.52	3085.49	3085.81	3086.62	3085.49	3087.08
						10.5547	1882			14.1365	602.693			1516	5440.69	1516	4197.93	1516	8854.05																	634.43	2949.58	3082.38	3079.69	3079.98	3080.63	3079.69	3081.15
						10.5747	1922			14.1564	606.812			1514.36	5412.98	1514.36	4177.17	1514.36	8717.51																	634.305	2995.42	3076.27	3073.88	3074.15	3074.66	3073.88	3075.23
						10.5947	1907			14.1764	607.872			1512.72	5390.24	1512.72	4152.3	1512.72	8573.31																	634.18	2970.42	3070.2	3068.07	3068.32	3068.72	3068.07	3069.31
						10.6147	2051			14.1964	608.279			1511.08	5367.23	1511.08	4131.68	1511.08	8422.67																	634.055	2986.25	3064.16	3062.27	3062.49	3062.8	3062.27	3063.41
						10.6347	1985			14.2164	608.298			1509.45	5344.34	1509.45	4112.59	1509.45	8304.65																	633.93	3025	3058.16	3056.46	3056.66	3056.9	3056.46	3057.51
						10.6546	2116			14.2364	610.935			1507.8	5320.42	1507.8	4091.79	1507.8	8176.11																	633.805	2989.58	3052.17	3050.65	3050.84	3051.01	3050.65	3051.62
						10.6746	2125			14.2564	606.895			1506.16	5304.62	1506.16	4074.2	1506.16	8062.92																	633.68	2969.17	3046.2	3044.84	3045.02	3045.14	3044.84	3045.73
						10.6946	2181			14.2763	604.999			1504.52	5285.7	1504.52	4056.44	1504.52	7933.75																	633.555	3015.42	3040.26	3039.04	3039.2	3039.28	3039.04	3039.85
						10.7146	2162			14.2963	607.13			1502.88	5261.2	1502.88	4038.74	1502.88	7820.09																	633.43	2954.58	3034.32	3033.23	3033.38	3033.43	3033.23	3033.98
						10.7346	2287			14.3163	601.898			1501.24	5243.91	1501.24	4022.9	1501.24	7700.62																	633.305	2947.08	3028.41	3027.42	3027.56	3027.59	3027.42	3028.11
						10.7546	2236			14.3363	598.387			1499.6	5226.24	1499.6	4005.41	1499.6	7613.24																	633.18	2975	3022.5	3021.61	3021.74	3021.75	3021.61	3022.24
						10.7745	2308			14.3563	597.094			1497.96	5208.23	1497.96	3989.31	1497.96	7522.91																	633.055	2909.58	3016.61	3015.81	3015.92	3015.91	3015.81	3016.39
						10.7945	2464			14.3763	596.115			1496.31	5193.97	1496.31	3980.21	1496.31	7453.06																	632.93	3010	3010.72	3010	3010.11	3010.09	3010	3010.53
						10.8145	2436			14.3962	592.843			1494.67	5178.89	1494.67	3968.17	1494.67	7376.75
						10.8345	2511			14.4162	586.756			1493.03	5162.03	1493.03	3958.33	1493.03	7292.54
						10.8545	2606			14.4362	584.513			1491.38	5149.47	1491.38	3949	1491.38	7204.35
						10.8745	2625			14.4562	590.706			1489.74	5135.25	1489.74	3936.72	1489.74	7156.27
						10.8944	2674			14.4762	591.494			1488.09	5120.8	1488.09	3925.22	1488.09	7103
						10.9144	2802			14.4962	589.788			1486.45	5114.49	1486.45	3911.26	1486.45	7040.26
						10.9344	2854			14.5161	589.873			1484.8	5104.16	1484.8	3904.79	1484.8	6997.4
						10.9544	2864			14.5361	594.842			1483.16	5093.06	1483.16	3898.69	1483.16	6960.83
						10.9744	2829			14.5561	597.936			1481.51	5081.34	1481.51	3893.92	1481.51	6929.56
						10.9944	2856			14.5761	595.962			1479.87	5074.35	1479.87	3889.45	1479.87	6885.38
						11.0143	2975			14.5961	599.33			1478.22	5063.78	1478.22	3884.07	1478.22	6853.29
						11.0343	2938			14.616	596.881			1476.57	5056.57	1476.57	3878.89	1476.57	6821.33
						11.0543	3084			14.636	595.305			1474.93	5052.93	1474.93	3873.64	1474.93	6799.2
						11.0743	3039			14.656	593.211			1473.28	5049.82	1473.28	3868.62	1473.28	6791.25
						11.0943	3127			14.676	594.899			1471.63	5045.41	1471.63	3867.28	1471.63	6788
						11.1143	3224			14.696	595.225			1469.98	5046.48	1469.98	3865.41	1469.98	6811.01
						11.1342	3046			14.716	595.311			1468.34	5044.57	1468.34	3869.14	1468.34	6807.99
						11.1542	3135			14.7359	599.504			1466.69	5043.01	1466.69	3866.11	1466.69	6828.76
						11.1742	3195			14.7559	602.453			1465.04	5046.82	1465.04	3869.37	1465.04	6862.24
						11.1942	3363			14.7759	605.254			1463.39	5052.05	1463.39	3874.7	1463.39	6902.82
						11.2142	3265			14.7959	601.749			1461.74	5061.64	1461.74	3881.95	1461.74	6944.85
						11.2342	3404			14.8159	600.198			1460.09	5074.34	1460.09	3885.95	1460.09	7011.22
						11.2541	3260			14.8359	604.958			1458.44	5080.99	1458.44	3890.85	1458.44	7082.29
						11.2741	3285			14.8558	603.9			1456.79	5086.9	1456.79	3897.75	1456.79	7154.76
						11.2941	3192			14.8758	605.079			1455.13	5100.47	1455.13	3910.98	1455.13	7255.19
						11.3141	3400			14.8958	608.419			1453.48	5110.57	1453.48	3920.96	1453.48	7374.45
						11.3341	3142			14.9158	609.648			1451.83	5121.47	1451.83	3931.24	1451.83	7478.79
						11.354	3266			14.9358	612.538			1450.18	5137.8	1450.18	3945.41	1450.18	7610.11
						11.374	3268			14.9558	611.095			1448.53	5156.8	1448.53	3958.83	1448.53	7746.64
						11.394	3107			14.9757	611.356			1446.87	5171.43	1446.87	3975.71	1446.87	7904.92
						11.414	3138			14.9957	612.956			1445.22	5188.47	1445.22	3993.68	1445.22	8038.03
						11.434	3035			15.0157	611.993			1443.57	5209.92	1443.57	4012.86	1443.57	8208.7
						11.454	3059			15.0357	611.261			1441.91	5226.91	1441.91	4036.66	1441.91	8384.72
						11.4739	2928			15.0557	608.529			1440.26	5246.85	1440.26	4057.77	1440.26	8564.44
						11.4939	2849			15.0757	607.844			1438.6	5265.35	1438.6	4082.1	1438.6	8749.93
						11.5139	2739			15.0956	606.431			1436.95	5284.55	1436.95	4108.65	1436.95	8972.87
						11.5339	2679			15.1156	603.588			1435.29	5306.44	1435.29	4136.78	1435.29	9175.9
						11.5539	2737			15.1356	603.784			1433.64	5324.79	1433.64	4161.91	1433.64	9390.72
						11.5739	2555			15.1556	604.534			1431.98	5351.9	1431.98	4187.93	1431.98	9602.28
						11.5938	2540			15.1756	606.05			1430.32	5379.87	1430.32	4214.83	1430.32	9795.91
						11.6138	2399			15.1956	602.339			1428.67	5407.87	1428.67	4248.86	1428.67	10013.6
						11.6338	2333			15.2155	601.327			1427.01	5433.78	1427.01	4281.4	1427.01	10257.4
						11.6538	2349			15.2355	600.242			1425.35	5462.39	1425.35	4307.58	1425.35	10496
						11.6738	2139			15.2555	597.681			1423.69	5493.2	1423.69	4341.59	1423.69	10744.2
						11.6938	2078			15.2755	603.696			1422.04	5516.94	1422.04	4376.92	1422.04	10995.3
						11.7137	1971			15.2955	607.718			1420.38	5546.49	1420.38	4410.59	1420.38	11249.8
						11.7337	1925			15.3155	605.781			1418.72	5582.32	1418.72	4445.17	1418.72	11523.1
						11.7537	1818			15.3354	609.201			1417.06	5613.55	1417.06	4481.21	1417.06	11797.2
						11.7737	1855			15.3554	608.453			1415.4	5644.29	1415.4	4518.25	1415.4	12077.2
						11.7937	1805			15.3754	612.981			1413.74	5675.9	1413.74	4556.34	1413.74	12377.2
						11.8137	1660			15.3954	614.895			1412.08	5712.06	1412.08	4591.75	1412.08	12647.7
						11.8336	1591			15.4154	615.308			1410.42	5743.85	1410.42	4630.95	1410.42	12925.8
						11.8536	1641			15.4353	611.057			1408.76	5778	1408.76	4664.59	1408.76	13233.2
						11.8736	1506			15.4553	610.027			1407.1	5809.15	1407.1	4704.73	1407.1	13547.6
						11.8936	1493			15.4753	611.339			1405.43	5842.64	1405.43	4744.06	1405.43	13857.8
						11.9136	1451			15.4953	610.459			1403.77	5878.91	1403.77	4787.32	1403.77	14152.5
						11.9336	1435			15.5153	599.626			1402.11	5904.87	1402.11	4830.23	1402.11	14473.8
						11.9535	1394			15.5353	598.804			1400.45	5936.83	1400.45	4866.2	1400.45	14793.4
						11.9735	1340			15.5552	600.612			1398.78	5971.6	1398.78	4905.79	1398.78	15093.6
						11.9935	1290			15.5752	597.661			1397.12	6004.13	1397.12	4944.69	1397.12	15401.5
						12.0135	1209			15.5952	592.446			1395.46	6039.16	1395.46	4984.32	1395.46	15709
						12.0335	1218			15.6152	589.128			1393.79	6076.19	1393.79	5024.96	1393.79	16009.1
						12.0535	1251			15.6352	586.186			1392.13	6108.49	1392.13	5061.58	1392.13	16318.4
						12.0734	1192			15.6552	588.169			1390.46	6141.82	1390.46	5097.5	1390.46	16638.5
						12.0934	1176			15.6751	587.633			1388.8	6178.98	1388.8	5133.28	1388.8	16921.8
						12.1134	1112			15.6951	587.031			1387.13	6209.53	1387.13	5170.63	1387.13	17215.5
						12.1334	1117			15.7151	582.398			1385.46	6241.37	1385.46	5210.17	1385.46	17512.1
						12.1534	1042			15.7351	582.556			1383.8	6274.38	1383.8	5246.2	1383.8	17821.9
						12.1733	998			15.7551	583.029			1382.13	6307.08	1382.13	5284.45	1382.13	18123.9
						12.1933	1081			15.7751	586.502			1380.46	6336.96	1380.46	5316.34	1380.46	18416.7
						12.2133	1015			15.795	589.268			1378.8	6364.04	1378.8	5346.99	1378.8	18696
						12.2333	1032			15.815	588.933			1377.13	6387.52	1377.13	5382.83	1377.13	18992.9
						12.2533	1036			15.835	580.466			1375.46	6410.75	1375.46	5418.62	1375.46	19253.3
						12.2733	1042			15.855	585.298			1373.79	6434.75	1373.79	5453.51	1373.79	19503.5
						12.2932	958			15.875	584.227			1372.12	6458.06	1372.12	5484.91	1372.12	19764.8
						12.3132	961			15.895	585.553			1370.46	6477.06	1370.46	5512.06	1370.46	20013.9
						12.3332	917			15.9149	584.158			1368.79	6499.39	1368.79	5543.11	1368.79	20233.2
						12.3532	915			15.9349	584.653			1367.12	6514.98	1367.12	5570.99	1367.12	20465.4
						12.3732	909			15.9549	593.972			1365.45	6528.26	1365.45	5600.96	1365.45	20661.4
						12.3932	936			15.9749	591.912			1363.78	6537.57	1363.78	5622.77	1363.78	20854.6
						12.4131	855			15.9949	590.779			1362.11	6542.78	1362.11	5643.57	1362.11	21009.9
						12.4331	861			16.0149	590.778			1360.43	6549.96	1360.43	5661.01	1360.43	21168.9
						12.4531	875			16.0348	590.224			1358.76	6552.2	1358.76	5677.39	1358.76	21295.7
						12.4731	878			16.0548	587.781			1357.09	6554.91	1357.09	5690.41	1357.09	21400.6
						12.4931	851			16.0748	583.955			1355.42	6556.47	1355.42	5706.62	1355.42	21488.3
						12.5131	855			16.0948	585.773			1353.74	6558.43	1353.74	5716.76	1353.74	21568.3
						12.533	845			16.1148	583.602			1352.07	6559.89	1352.07	5727.01	1352.07	21579.2
						12.553	764			16.1348	585.488			1350.4	6557.17	1350.4	5729.14	1350.4	21596.5
						12.573	841			16.1547	587.44			1348.72	6558.44	1348.72	5733.42	1348.72	21583.4
						12.593	829			16.1747	588.251			1347.05	6553.8	1347.05	5730.58	1347.05	21548.6
						12.613	833			16.1947	590.246			1345.38	6548.51	1345.38	5725.01	1345.38	21505.2
						12.633	824			16.2147	587.78			1343.7	6536.24	1343.7	5721.9	1343.7	21437.5
						12.6529	803			16.2347	587.834			1342.03	6526.73	1342.03	5707.09	1342.03	21338
						12.6729	770			16.2546	588.462			1340.35	6511.76	1340.35	5699.3	1340.35	21198.2
						12.6929	769			16.2746	586.918			1338.68	6495.11	1338.68	5684.98	1338.68	21041.1
						12.7129	788			16.2946	591.841			1337	6482.34	1337	5665.42	1337	20864.9
						12.7329	753			16.3146	591.091			1335.32	6462.19	1335.32	5645.8	1335.32	20665
						12.7529	748			16.3346	594.426			1333.64	6439.03	1333.64	5623.82	1333.64	20420.8
						12.7728	728			16.3546	595.694			1331.97	6413.03	1331.97	5595.86	1331.97	20163.4
						12.7928	747			16.3745	590.354			1330.29	6386.65	1330.29	5565.9	1330.29	19878.9
						12.8128	762			16.3945	589.647			1328.61	6361.85	1328.61	5535.45	1328.61	19566.9
						12.8328	729			16.4145	585.429			1326.93	6327.18	1326.93	5502.05	1326.93	19269.1
						12.8528	735			16.4345	584.788			1325.26	6296.24	1325.26	5464.11	1325.26	18964
						12.8727	714			16.4545	583.275			1323.58	6266.1	1323.58	5428.2	1323.58	18622.2
						12.8927	787			16.4745	582.397			1321.9	6235.17	1321.9	5388.81	1321.9	18283.2
						12.9127	729			16.4944	585.463			1320.22	6199.78	1320.22	5346.41	1320.22	17917.2
						12.9327	729			16.5144	583.555			1318.54	6163.4	1318.54	5301.4	1318.54	17564
						12.9527	687			16.5344	584.261			1316.86	6132.36	1316.86	5257.21	1316.86	17195.1
						12.9727	698			16.5544	583.563			1315.18	6096.99	1315.18	5214.16	1315.18	16812.7
						12.9926	739			16.5744	585.702			1313.49	6059.16	1313.49	5168.53	1313.49	16438.2
						13.0126	743			16.5944	586.438			1311.81	6021.84	1311.81	5119.34	1311.81	16045.1
						13.0326	699			16.6143	586.226			1310.13	5983.4	1310.13	5068.05	1310.13	15656.4
						13.0526	695			16.6343	590.258			1308.45	5945.87	1308.45	5014.91	1308.45	15274
						13.0726	760			16.6543	595.566			1306.77	5909.36	1306.77	4963.41	1306.77	14874.3
						13.0926	728			16.6743	599.202			1305.08	5868.74	1305.08	4912.25	1305.08	14467.2
						13.1125	687			16.6943	601.376			1303.4	5821.49	1303.4	4864.12	1303.4	14082.4
						13.1325	690			16.7143	599.032			1301.72	5778.9	1301.72	4810.9	1301.72	13698.7
						13.1525	722			16.7342	600.228			1300.03	5731.56	1300.03	4757.48	1300.03	13312.6
						13.1725	641			16.7542	599.681			1298.35	5684.72	1298.35	4706.6	1298.35	12938.1
						13.1925	707			16.7742	601.333			1296.66	5632.07	1296.66	4655.92	1296.66	12543
						13.2125	686			16.7942	605.351			1294.98	5581.85	1294.98	4605.48	1294.98	12157.6
						13.2324	671			16.8142	605.654			1293.29	5533.11	1293.29	4559.29	1293.29	11782.6
						13.2524	626			16.8342	605.975			1291.61	5481.11	1291.61	4506.4	1291.61	11389.9
						13.2724	627			16.8541	606.972			1289.92	5428.18	1289.92	4454.25	1289.92	11007.1
						13.2924	717			16.8741	605.799			1288.23	5378.42	1288.23	4400.83	1288.23	10641.6
						13.3124	684			16.8941	606.445			1286.55	5329.38	1286.55	4350.54	1286.55	10265.5
						13.3324	685			16.9141	600.957			1284.86	5279.05	1284.86	4302.45	1284.86	9897.53
						13.3523	691			16.9341	600.408			1283.17	5223.92	1283.17	4250.64	1283.17	9552.16
						13.3723	646			16.954	599.169			1281.48	5172.66	1281.48	4200.53	1281.48	9200.94
						13.3923	644			16.974	599.428			1279.8	5117.9	1279.8	4146.96	1279.8	8887.22
						13.4123	669			16.994	597.508			1278.11	5066.02	1278.11	4099.45	1278.11	8550.27
						13.4323	676			17.014	600.478			1276.42	5018.95	1276.42	4052.31	1276.42	8259.08
						13.4523	642			17.034	604.797			1274.73	4969.68	1274.73	4008.26	1274.73	7947.17
						13.4722	669			17.054	607.244			1273.04	4923.27	1273.04	3965.95	1273.04	7648.01
						13.4922	636			17.0739	607.908			1271.35	4873.78	1271.35	3920.33	1271.35	7367.31
						13.5122	637			17.0939	606.911			1269.66	4826.23	1269.66	3873.66	1269.66	7080.97
						13.5322	649			17.1139	605.077			1267.97	4778.34	1267.97	3829.97	1267.97	6785.71
						13.5522	658			17.1339	604.901			1266.28	4727.95	1266.28	3784.06	1266.28	6532.41
						13.5722	691			17.1539	610.142			1264.59	4681.78	1264.59	3742.84	1264.59	6262.83
						13.5921	646			17.1739	608.238			1262.89	4635.49	1262.89	3698.03	1262.89	6012.42
						13.6121	680			17.1938	606.956			1261.2	4594.62	1261.2	3661.45	1261.2	5743.97
						13.6321	594			17.2138	604.215			1259.51	4547.63	1259.51	3622.08	1259.51	5475.54
						13.6521	602			17.2338	603.612			1257.82	4503.28	1257.82	3577.43	1257.82	5219.37
						13.6721	637			17.2538	603.753			1256.12	4460.19	1256.12	3542.82	1256.12	4959.48
						13.692	651			17.2738	604.53			1254.43	4419.52	1254.43	3505.8	1254.43	4734.21
						13.712	642			17.2938	602.149			1252.73	4378.61	1252.73	3471.04	1252.73	4491.69
						13.732	631			17.3137	607.449			1251.04	4335.58	1251.04	3436	1251.04	4278.35
						13.752	584			17.3337	608.619			1249.35	4298.79	1249.35	3401.25	1249.35	4052.79
						13.772	636			17.3537	610.272			1247.65	4265.37	1247.65	3367.3	1247.65	3862.27
						13.792	631			17.3737	609.947			1245.96	4230.83	1245.96	3337.58	1245.96	3681.3
						13.8119	653			17.3937	606.892			1244.26	4199.64	1244.26	3309.31	1244.26	3519.06
						13.8319	637			17.4137	604.397			1242.56	4163.59	1242.56	3281.79	1242.56	3377.27
						13.8519	628			17.4336	605.419			1240.87	4135.41	1240.87	3257.12	1240.87	3241.64
						13.8719	606			17.4536	605.429			1239.17	4106.58	1239.17	3232.89	1239.17	3121.13
						13.8919	662			17.4736	605.524			1237.47	4083.7	1237.47	3210.47	1237.47	3019.06
						13.9119	613			17.4936	600.935			1235.78	4054.99	1235.78	3187.37	1235.78	2902.89
						13.9318	624			17.5136	601.882			1234.08	4026.45	1234.08	3167.33	1234.08	2814.35
						13.9518	618			17.5336	604.342			1232.38	4002.63	1232.38	3145.15	1232.38	2713.95
						13.9718	625			17.5535	607.114			1230.68	3977.79	1230.68	3124.28	1230.68	2620.86
						13.9918	576			17.5735	606.719			1228.98	3954.51	1228.98	3100.03	1228.98	2534.61
						14.0118	664			17.5935	606.327			1227.28	3933.81	1227.28	3079.2	1227.28	2457.16
						14.0318	596			17.6135	608.023			1225.58	3913.72	1225.58	3060.59	1225.58	2375.68
						14.0517	605			17.6335	613.384			1223.88	3891.9	1223.88	3043.95	1223.88	2302.68
						14.0717	619			17.6535	610.882			1222.18	3870.74	1222.18	3027.45	1222.18	2227.73
						14.0917	609			17.6734	612.375			1220.48	3845.84	1220.48	3009.37	1220.48	2153.57
						14.1117	622			17.6934	612.674			1218.78	3822.58	1218.78	2994.51	1218.78	2087.47
						14.1317	609			17.7134	611.544			1217.08	3802.73	1217.08	2975.8	1217.08	2017.43
						14.1517	645			17.7334	612.274			1215.38	3779.93	1215.38	2962.07	1215.38	1947.11
						14.1716	602			17.7534	615.573			1213.67	3761.8	1213.67	2950.18	1213.67	1872.41
						14.1916	589			17.7733	615.077			1211.97	3741.84	1211.97	2931.65	1211.97	1786.4
						14.2116	587			17.7933	615.26			1210.27	3721.26	1210.27	2914.51	1210.27	1727.92
						14.2316	552			17.8133	617.14			1208.56	3703.09	1208.56	2898.02	1208.56	1672.97
						14.2516	580			17.8333	617.799			1206.86	3685.92	1206.86	2883.73	1206.86	1598.83
						14.2716	538			17.8533	620.009			1205.15	3668.51	1205.15	2870.89	1205.15	1552.72
						14.2915	609			17.8733	616.431			1203.45	3649.5	1203.45	2857.66	1203.45	1490.76
						14.3115	606			17.8932	616.262			1201.75	3630.08	1201.75	2845.36	1201.75	1430.22
						14.3315	576			17.9132	618.129			1200.04	3611.03	1200.04	2830.54	1200.04	1392.16
						14.3515	600			17.9332	620.833			1198.33	3591.26	1198.33	2816.56	1198.33	1352.2
						14.3715	612			17.9532	631.313			1196.63	3574.02	1196.63	2803.6	1196.63	1317.81
						14.3915	613			17.9732	648.375			1194.92	3554.7	1194.92	2792.6	1194.92	1274.74
						14.4114	628			17.9932	664.606			1193.21	3537.99	1193.21	2780.15	1193.21	1237.08
						14.4314	608			18.0131	685.453			1191.51	3517.75	1191.51	2768.98	1191.51	1220.33
						14.4514	604			18.0331	709.839			1189.8	3498.14	1189.8	2754.92	1189.8	1178.5
						14.4714	519			18.0531	724.403			1188.09	3481.63	1188.09	2740.14	1188.09	1148.14
						14.4914	571			18.0731	748.145			1186.38	3460.48	1186.38	2723.16	1186.38	1112.11
						14.5113	608			18.0931	767.519			1184.68	3442.37	1184.68	2712.24	1184.68	1058.75
						14.5313	636			18.1131	782.994			1182.97	3425.66	1182.97	2699.59	1182.97	1014.42
						14.5513	591			18.133	791.288			1181.26	3406.08	1181.26	2687.94	1181.26	969.447
						14.5713	604			18.153	802.724			1179.55	3389.3	1179.55	2676.06	1179.55	926.654
						14.5913	591			18.173	789.547			1177.84	3374.68	1177.84	2662.32	1177.84	890.801
						14.6113	571			18.193	772.359			1176.13	3358.49	1176.13	2651.73	1176.13	843.69
						14.6312	565			18.213	750.809			1174.42	3339.3	1174.42	2638.98	1174.42	816.217
						14.6512	642			18.233	723.624			1172.71	3325.69	1172.71	2629.02	1172.71	778.151
						14.6712	565			18.2529	707.733			1171	3311.83	1171	2620.68	1171	735.722
						14.6912	581			18.2729	682.89			1169.28	3296.29	1169.28	2610.25	1169.28	709.953
						14.7112	584			18.2929	664.241			1167.57	3285.16	1167.57	2600.25	1167.57	679.295
						14.7312	531			18.3129	645.513			1165.86	3272.42	1165.86	2588.43	1165.86	653.209
						14.7511	549			18.3329	632.252			1164.15	3264	1164.15	2579.89	1164.15	617.214
						14.7711	539			18.3529	627.32			1162.43	3254.42	1162.43	2572.53	1162.43	607.443
						14.7911	586			18.3728	626.692			1160.72	3243.31	1160.72	2565.16	1160.72	591.431
						14.8111	601			18.3928	621.411			1159.01	3233.16	1159.01	2558.05	1159.01	589.53
						14.8311	596			18.4128	620.983			1157.29	3220.43	1157.29	2552.79	1157.29	581.996
						14.8511	587			18.4328	623.991			1155.58	3212.09	1155.58	2546.52	1155.58	572.547
						14.871	580			18.4528	616.806			1153.86	3201.45	1153.86	2536.58	1153.86	572.845
						14.891	565			18.4727	611.708			1152.15	3190.81	1152.15	2529.77	1152.15	564.192
						14.911	564			18.4927	609.846			1150.43	3176.78	1150.43	2524.23	1150.43	566.342
						14.931	619			18.5127	604.843			1148.71	3167.62	1148.71	2518.87	1148.71	566.308
						14.951	608			18.5327	605.62			1147	3161.21	1147	2510.61	1147	567.66
						14.971	586			18.5527	605.608			1145.28	3155.26	1145.28	2504.45	1145.28	585.353
						14.9909	561			18.5727	605.048			1143.56	3151.54	1143.56	2498.29	1143.56	604.359
						15.0109	558			18.5926	601.057			1141.85	3144.48	1141.85	2495.85	1141.85	610.009
						15.0309	587			18.6126	602.686			1140.13	3138.97	1140.13	2489.08	1140.13	625.394
						15.0509	580			18.6326	601.658			1138.41	3129.72	1138.41	2483.43	1138.41	633.67
						15.0709	566			18.6526	597.666			1136.69	3121.49	1136.69	2477.07	1136.69	635.696
						15.0909	579			18.6726	599.818			1134.97	3110.43	1134.97	2469.4	1134.97	644.892
						15.1108	599			18.6926	601.091			1133.25	3104.96	1133.25	2464.16	1133.25	660.051
						15.1308	595			18.7125	596.711			1131.53	3098.94	1131.53	2457.83	1131.53	669.413
						15.1508	610			18.7325	598.488			1129.81	3088.77	1129.81	2454.65	1129.81	687.959
						15.1708	603			18.7525	601.475			1128.09	3082.74	1128.09	2449.23	1128.09	714.017
						15.1908	599			18.7725	602.302			1126.37	3072.68	1126.37	2441.56	1126.37	750.916
						15.2107	561			18.7925	604.11			1124.65	3062.91	1124.65	2438.11	1124.65	789.943
						15.2307	573			18.8125	608.557			1122.93	3056.24	1122.93	2435.45	1122.93	814.103
						15.2507	564			18.8324	612.591			1121.21	3046.08	1121.21	2433.97	1121.21	830.134
						15.2707	563			18.8524	612.32			1119.48	3036.41	1119.48	2430.22	1119.48	865.089
						15.2907	554			18.8724	614.564			1117.76	3026.53	1117.76	2424.43	1117.76	882.366
						15.3107	570			18.8924	613.744			1116.04	3017.79	1116.04	2419.84	1116.04	917.672
						15.3306	546			18.9124	616.471			1114.31	3011.06	1114.31	2414.57	1114.31	946.735
						15.3506	594			18.9324	619.043			1112.59	3003.29	1112.59	2410.81	1112.59	969.503
						15.3706	543			18.9523	618.161			1110.87	2995.26	1110.87	2407.17	1110.87	988.834
						15.3906	601			18.9723	612.641			1109.14	2986.06	1109.14	2400.83	1109.14	1005.31
						15.4106	576			18.9923	611.095			1107.42	2974.51	1107.42	2394.92	1107.42	1025.81
						15.4306	571			19.0123	614.257			1105.69	2963.18	1105.69	2388.58	1105.69	1047.85
						15.4505	579			19.0323	616.947			1103.96	2952.93	1103.96	2380.61	1103.96	1064.91
						15.4705	577			19.0523	615.345			1102.24	2944.12	1102.24	2372.63	1102.24	1071.03
						15.4905	598			19.0722	615.522			1100.51	2930.58	1100.51	2367.33	1100.51	1074.33
						15.5105	548			19.0922	612.167			1098.79	2919.55	1098.79	2361.57	1098.79	1077.6
						15.5305	562			19.1122	608.196			1097.06	2908.51	1097.06	2355.66	1097.06	1071.82
						15.5505	598			19.1322	611.008			1095.33	2894.26	1095.33	2348.47	1095.33	1079.53
						15.5704	583			19.1522	611.436			1093.6	2885.23	1093.6	2343.1	1093.6	1067.88
						15.5904	541			19.1722	609.136			1091.87	2872.99	1091.87	2337.41	1091.87	1047.08
						15.6104	555			19.1921	608.615			1090.14	2864.49	1090.14	2332.9	1090.14	1024.06
						15.6304	538			19.2121	606.053			1088.42	2855.37	1088.42	2326.01	1088.42	984.954
						15.6504	558			19.2321	587.676			1086.69	2848.49	1086.69	2318.66	1086.69	953.626
						15.6704	538			19.2521	590.735			1084.96	2838.53	1084.96	2312.64	1084.96	926.406
						15.6903	566			19.2721	590.579			1083.23	2828.26	1083.23	2306.25	1083.23	876.037
						15.7103	562			19.292	592.575			1081.5	2821.52	1081.5	2301.07	1081.5	835.716
						15.7303	609			19.312	596.042			1079.77	2810.69	1079.77	2294.67	1079.77	787.991
						15.7503	558			19.332	595.196			1078.03	2802.05	1078.03	2288.94	1078.03	754.462
						15.7703	603			19.352	597.194			1076.3	2793.06	1076.3	2283.27	1076.3	711.649
						15.7903	533			19.372	596.599			1074.57	2781	1074.57	2273.11	1074.57	667.174
						15.8102	577			19.392	597.215			1072.84	2769.65	1072.84	2264.95	1072.84	626.576
						15.8302	571			19.4119	602.064			1071.11	2757.21	1071.11	2260.17	1071.11	583.948
						15.8502	547			19.4319	601.202			1069.37	2747.06	1069.37	2251.93	1069.37	542.035
						15.8702	544			19.4519	605.557			1067.64	2736.06	1067.64	2241.7	1067.64	500.865
						15.8902	555			19.4719	605.515			1065.9	2724.92	1065.9	2234.95	1065.9	456.578
						15.9102	563			19.4919	603.804			1064.17	2717.11	1064.17	2228.73	1064.17	416.94
						15.9301	563			19.5119	602.321			1062.44	2709.11	1062.44	2219.71	1062.44	351.386
						15.9501	570			19.5318	599.678			1060.7	2698.35	1060.7	2209.96	1060.7	307.118
						15.9701	546			19.5518	594.357			1058.96	2691.31	1058.96	2204.36	1058.96	262.95
						15.9901	588			19.5718	595.08			1057.23	2680.7	1057.23	2198.74	1057.23	216.437
						16.0101	561			19.5918	590.875			1055.49	2669.01	1055.49	2193.48	1055.49	163.946
						16.03	546			19.6118	591.605			1053.76	2659.33	1053.76	2187.86	1053.76	127.547
						16.05	577			19.6318	593.957			1052.02	2648.17	1052.02	2182.67	1052.02	80.3088
						16.07	564			19.6517	592.885			1050.28	2638.32	1050.28	2176.57	1050.28	40.4297
						16.09	591			19.6717	592.194			1048.54	2630.54	1048.54	2171.29	1048.54	7.00595
						16.11	546			19.6917	597.928			1046.81	2622.09	1046.81	2168.85	1046.81	-14.3143
						16.13	539			19.7117	601.989			1045.07	2612.8	1045.07	2165.43	1045.07	-46.1251
						16.1499	563			19.7317	603.483			1043.33	2603.6	1043.33	2160.73	1043.33	-53.9031
						16.1699	539			19.7517	605.714			1041.59	2596.55	1041.59	2154.71	1041.59	-72.7254
						16.1899	561			19.7716	601.065			1039.85	2588.26	1039.85	2154.6	1039.85	-83.0502
						16.2099	582			19.7916	606.514			1038.11	2578.17	1038.11	2150.59	1038.11	-90.5539
						16.2299	593			19.8116	606.553			1036.37	2573.08	1036.37	2147.67	1036.37	-113.433
						16.2499	532			19.8316	607.144			1034.63	2566.33	1034.63	2145.51	1034.63	-119.25
						16.2698	603			19.8516	610.677			1032.89	2559.49	1032.89	2140.34	1032.89	-123.498
						16.2898	573			19.8716	611.034			1031.15	2553.78	1031.15	2138.16	1031.15	-129.352
						16.3098	577			19.8915	610.307			1029.41	2548.08	1029.41	2135.21	1029.41	-125.472
						16.3298	549			19.9115	606.534			1027.66	2544.06	1027.66	2132.09	1027.66	-140.91
						16.3498	572			19.9315	608.288			1025.92	2539.5	1025.92	2130.87	1025.92	-128.695
						16.3698	528			19.9515	604.993			1024.18	2531.61	1024.18	2128.04	1024.18	-121.06
						16.3897	528			19.9715	607.368			1022.44	2525.21	1022.44	2125.21	1022.44	-111.454
						16.4097	567			19.9915	605.252			1020.69	2518.31	1020.69	2124.92	1020.69	-106.729
						16.4297	555			20.0114	607.127			1018.95	2514.03	1018.95	2121.84	1018.95	-95.6346
						16.4497	574			20.0314	606.769			1017.2	2509.24	1017.2	2121.86	1017.2	-86.0318
						16.4697	530			20.0514	604.355			1015.46	2505.81	1015.46	2119.7	1015.46	-82.772
						16.4897	565			20.0714	608.859			1013.71	2501	1013.71	2119.02	1013.71	-81.3268
						16.5096	556			20.0914	610.168			1011.97	2499.83	1011.97	2120.51	1011.97	-86.2264
						16.5296	577			20.1113	608.992			1010.22	2493.8	1010.22	2119.98	1010.22	-97.832
						16.5496	548			20.1313	606.388			1008.48	2488.34	1008.48	2114.91	1008.48	-93.5093
						16.5696	564			20.1513	604.388			1006.73	2485.01	1006.73	2112.62	1006.73	-111.763
						16.5896	552			20.1713	598.002			1004.98	2478.19	1004.98	2110.72	1004.98	-122.208
						16.6096	567			20.1913	604.287			1003.24	2474.49	1003.24	2107.44	1003.24	-131.475
						16.6295	575			20.2113	601.895			1001.49	2468.93	1001.49	2104.34	1001.49	-146.951
						16.6495	587			20.2312	607.224			999.74	2464.29	999.74	2103.17	999.74	-157.732
						16.6695	572			20.2512	609.717			997.99	2458.27	997.99	2101.29	997.99	-172.963
						16.6895	568			20.2712	611.538			996.242	2451.78	996.242	2098.05	996.242	-195.414
						16.7095	606			20.2912	611.099			994.492	2448.87	994.492	2096.19	994.492	-205.121
						16.7294	585			20.3112	608.686			992.744	2441.53	992.744	2092.18	992.744	-231.426
						16.7494	564			20.3312	612.046			990.994	2436	990.994	2086.66	990.994	-254.827
						16.7694	553			20.3511	606.663			989.244	2430.67	989.244	2081.73	989.244	-284.499
						16.7894	581			20.3711	608.79			987.492	2425.16	987.492	2076.14	987.492	-315.705
						16.8094	611			20.3911	605.514			985.742	2422.14	985.742	2074.79	985.742	-337.748
						16.8294	572			20.4111	606.59			983.99	2414.14	983.99	2071.71	983.99	-354.389
						16.8493	592			20.4311	607.176			982.238	2404.95	982.238	2064.18	982.238	-393.517
						16.8693	585			20.4511	606.097			980.486	2397.6	980.486	2061.18	980.486	-439.212
						16.8893	597			20.471	607.25			978.732	2391.08	978.732	2058.79	978.732	-472.383
						16.9093	572			20.491	607.555			976.98	2383.15	976.98	2056.94	976.98	-505.403
						16.9293	570			20.511	607.297			975.227	2373.9	975.227	2051.25	975.227	-542.066
						16.9493	608			20.531	608.928			973.473	2366.83	973.473	2050.69	973.473	-564.881
						16.9692	602			20.551	607.859			971.719	2361.38	971.719	2049.07	971.719	-596.531
						16.9892	563			20.571	608.812			969.965	2353.8	969.965	2045.16	969.965	-631.916
						17.0092	534			20.5909	613.395			968.209	2346.39	968.209	2041.43	968.209	-671.169
						17.0292	594			20.6109	613.437			966.455	2339.37	966.455	2038.31	966.455	-696.964
						17.0492	578			20.6309	614.257			964.699	2332.58	964.699	2034.41	964.699	-731.882
						17.0692	593			20.6509	615.744			962.943	2324.45	962.943	2030.67	962.943	-766.821
						17.0891	618			20.6709	613.459			961.186	2320.15	961.186	2030.42	961.186	-794.201
						17.1091	567			20.6909	614.211			959.43	2313.85	959.43	2027.67	959.43	-821.427
						17.1291	621			20.7108	611.39			957.672	2305.74	957.672	2024.82	957.672	-851.622
						17.1491	566			20.7308	609.374			955.914	2301.3	955.914	2022.24	955.914	-852.962
						17.1691	578			20.7508	605.047			954.156	2295.9	954.156	2021.7	954.156	-882.086
						17.1891	595			20.7708	602.321			952.398	2290.28	952.398	2022.67	952.398	-895.198
						17.209	581			20.7908	600.184			950.641	2284.09	950.641	2019.79	950.641	-912.878
						17.229	571			20.8107	599.386			948.881	2280.79	948.881	2020.81	948.881	-942.116
						17.249	551			20.8307	594.845			947.121	2273.18	947.121	2021.02	947.121	-931
						17.269	587			20.8507	595.158			945.361	2270.1	945.361	2019.39	945.361	-942.017
						17.289	608			20.8707	593.302			943.602	2268.73	943.602	2020.25	943.602	-941.352
						17.309	597			20.8907	596.141			941.842	2264.95	941.842	2019.92	941.842	-935.374
						17.3289	620			20.9107	593.995			940.08	2264.98	940.08	2021.62	940.08	-928.007
						17.3489	627			20.9306	594.857			938.318	2262.81	938.318	2023.68	938.318	-903.961
						17.3689	626			20.9506	593.71			936.557	2259.65	936.557	2023.95	936.557	-906.782
						17.3889	582			20.9706	594.773			934.795	2260.81	934.795	2025.68	934.795	-892.753
						17.4089	590			20.9906	593.46			933.033	2260.17	933.033	2028.82	933.033	-872.034
						17.4289	578			21.0106	592.33			931.27	2261.66	931.27	2030.79	931.27	-845.428
						17.4488	571			21.0306	592.71			929.506	2261.91	929.506	2033.94	929.506	-811.608
						17.4688	581			21.0505	597.024			927.742	2261.77	927.742	2035.29	927.742	-791.118
						17.4888	617			21.0705	598.936			925.979	2262.13	925.979	2038.59	925.979	-769.765
						17.5088	626			21.0905	606.334			924.215	2260.97	924.215	2040.95	924.215	-743.957
						17.5288	591			21.1105	608.491			922.449	2257.57	922.449	2040.67	922.449	-725.112
						17.5487	575			21.1305	608.852			920.686	2255.66	920.686	2040.83	920.686	-687.856
						17.5687	601			21.1505	610.488			918.92	2252.49	918.92	2045.29	918.92	-662.562
						17.5887	617			21.1704	614.715			917.154	2254.86	917.154	2050.27	917.154	-644.726
						17.6087	625			21.1904	612.702			915.387	2254.2	915.387	2051.7	915.387	-616.596
						17.6287	618			21.2104	614.016			913.621	2255.96	913.621	2055.18	913.621	-600.727
						17.6487	609			21.2304	613.398			911.854	2255.47	911.854	2058.32	911.854	-580.391
						17.6686	624			21.2504	615.882			910.086	2256.92	910.086	2059.54	910.086	-559.659
						17.6886	576			21.2704	611.953			908.318	2257.04	908.318	2061.04	908.318	-546.088
						17.7086	601			21.2903	614.803			906.551	2255.74	906.551	2063.9	906.551	-534.663
						17.7286	586			21.3103	613.142			904.781	2252.99	904.781	2065.1	904.781	-526.129
						17.7486	622			21.3303	610.885			903.012	2254.06	903.012	2066.72	903.012	-516.552
						17.7686	599			21.3503	608.177			901.244	2252.62	901.244	2068.75	901.244	-507.518
						17.7885	613			21.3703	605.4			899.473	2253.75	899.473	2071.34	899.473	-498.282
						17.8085	597			21.3903	605.438			897.703	2251.07	897.703	2072.98	897.703	-477.277
						17.8285	608			21.4102	602.522			895.934	2245.44	895.934	2073.86	895.934	-471.891
						17.8485	576			21.4302	604.954			894.162	2244.29	894.162	2077.16	894.162	-463.263
						17.8685	607			21.4502	608.178			892.391	2241.7	892.391	2082.02	892.391	-448.784
						17.8885	600			21.4702	608.648			890.619	2238.9	890.619	2082.92	890.619	-434.798
						17.9084	614			21.4902	610.239			888.848	2236.46	888.848	2085.94	888.848	-422.774
						17.9284	577			21.5102	611.957			887.074	2235.63	887.074	2085.63	887.074	-410.851
						17.9484	579			21.5301	614.264			885.303	2234.49	885.303	2086.63	885.303	-409.377
						17.9684	578			21.5501	617.161			883.529	2232.83	883.529	2085.94	883.529	-409.676
						17.9884	639			21.5701	618.971			881.756	2231.4	881.756	2083.99	881.756	-403.699
						18.0084	562			21.5901	617.783			879.982	2229.94	879.982	2082.7	879.982	-383.104
						18.0283	591			21.6101	619.722			878.207	2228.51	878.207	2082.99	878.207	-369.95
						18.0483	609			21.63	616.564			876.432	2227.6	876.432	2080.78	876.432	-364.529
						18.0683	567			21.65	616.129			874.658	2226.92	874.658	2081.1	874.658	-344.854
						18.0883	629			21.67	612.841			872.883	2225.44	872.883	2079.2	872.883	-319.778
						18.1083	596			21.69	615.134			871.105	2222.36	871.105	2078.2	871.105	-302.825
						18.1283	587			21.71	611.104			869.33	2217.62	869.33	2075.44	869.33	-271.605
						18.1482	567			21.73	610.034			867.553	2221.1	867.553	2076.62	867.553	-244.243
						18.1682	573			21.7499	605.981			865.777	2219.95	865.777	2075.11	865.777	-231.959
						18.1882	624			21.7699	603.02			864	2219.5	864	2074.5	864	-208.557
						18.2082	578			21.7899	603.583			862.221	2218.27	862.221	2071.6	862.221	-184.314
						18.2282	630			21.8099	601.559			860.443	2220.24	860.443	2068.87	860.443	-163.145
						18.2481	603			21.8299	606.021			858.664	2220.98	858.664	2065.12	858.664	-122.722
						18.2681	628			21.8499	606.763			856.885	2224.69	856.885	2062.48	856.885	-106.475
						18.2881	634			21.8698	610.736			855.105	2224.52	855.105	2060	855.105	-80.1119
						18.3081	584			21.8898	613.978			853.326	2226.04	853.326	2060.32	853.326	-62.3512
						18.3281	612			21.9098	616.25			851.547	2224.7	851.547	2056.95	851.547	-36.1144
						18.3481	591			21.9298	614.569			849.766	2227.62	849.766	2054.66	849.766	-21.607
						18.368	619			21.9498	614.797			847.986	2229.77	847.986	2051.31	847.986	-5.68084
						18.388	602			21.9698	613.116			846.205	2230.74	846.205	2050.08	846.205	15.7524
						18.408	581			21.9897	614.027			844.422	2232.8	844.422	2049.68	844.422	41.0255
						18.428	627			22.0097	611.599			842.641	2232.6	842.641	2048.13	842.641	53.0121
						18.448	596			22.0297	610.352			840.857	2233.92	840.857	2048.44	840.857	71.3031
						18.468	626			22.0497	612.538			839.076	2234.27	839.076	2046.45	839.076	76.6898
						18.4879	614			22.0697	607.891			837.293	2233.28	837.293	2045.96	837.293	86.0701
						18.5079	654			22.0897	605.923			835.508	2231.91	835.508	2044.22	835.508	93.1206
						18.5279	646			22.1096	603.268			833.725	2233.27	833.725	2042.97	833.725	94.0505
						18.5479	585			22.1296	604.078			831.941	2233.49	831.941	2042.82	831.941	111.461
						18.5679	581			22.1496	601.388			830.156	2233.75	830.156	2040.81	830.156	110.617
						18.5879	653			22.1696	602.74			828.371	2233.18	828.371	2039.22	828.371	110.317
						18.6078	627			22.1896	606.379			826.586	2228.96	826.586	2038.51	826.586	108.163
						18.6278	609			22.2096	608.597			824.799	2229.06	824.799	2038.89	824.799	97.9248
						18.6478	674			22.2295	609.863			823.014	2227.23	823.014	2037.86	823.014	97.4721
						18.6678	648			22.2495	610.196			821.227	2226.72	821.227	2038.22	821.227	94.4976
						18.6878	619			22.2695	611.574			819.439	2225.59	819.439	2039	819.439	81.0348
						18.7078	636			22.2895	607.141			817.652	2222.57	817.652	2042.38	817.652	59.4663
						18.7277	633			22.3095	603.077			815.863	2224.01	815.863	2042.08	815.863	50.0837
						18.7477	612			22.3294	600.126			814.076	2222.3	814.076	2041.97	814.076	46.8521
						18.7677	649			22.3494	604.554			812.287	2217.69	812.287	2043.44	812.287	45.546
						18.7877	595			22.3694	597.88			810.498	2215.81	810.498	2046.15	810.498	35.8327
						18.8077	611			22.3894	599.815			808.709	2210.74	808.709	2047.74	808.709	34.2563
						18.8277	586			22.4094	599.669			806.92	2208.9	806.92	2049.94	806.92	28.6839
						18.8476	659			22.4294	600.692			805.129	2207.12	805.129	2053.35	805.129	12.3841
						18.8676	623			22.4493	598.404			803.338	2202.83	803.338	2054.3	803.338	-14.362
						18.8876	646			22.4693	597.338			801.547	2202.86	801.547	2054.78	801.547	-24.6552
						18.9076	597			22.4893	595.454			799.756	2200.17	799.756	2055.35	799.756	-24.5636
						18.9276	643			22.5093	598.775			797.965	2195.84	797.965	2056.24	797.965	-26.4562
						18.9476	578			22.5293	598.842			796.172	2192.41	796.172	2055.72	796.172	-37.5152
						18.9675	657			22.5493	596.939			794.381	2188.57	794.381	2054.77	794.381	-39.5543
						18.9875	645			22.5692	595.939			792.588	2185.2	792.588	2052.7	792.588	-32.495
						19.0075	648			22.5892	595.583			790.795	2182.18	790.795	2055.04	790.795	-15.2501
						19.0275	635			22.6092	595.991			789	2178.86	789	2055.13	789	-14.6814
						19.0475	627			22.6292	594.865			787.207	2176.46	787.207	2056.57	787.207	-10.0202
						19.0674	632			22.6492	595.616			785.412	2172.02	785.412	2058.31	785.412	-5.20403
						19.0874	647			22.6692	595.823			783.617	2166.61	783.617	2057.05	783.617	-10.0314
						19.1074	671			22.6891	600.491			781.822	2162.74	781.822	2060.04	781.822	-14.489
						19.1274	643			22.7091	601.396			780.027	2160.45	780.027	2058.11	780.027	-7.24636
						19.1474	682			22.7291	601.477			778.23	2162.14	778.23	2061.11	778.23	-10.2983
						19.1674	677			22.7491	602.324			776.434	2159.83	776.434	2058.46	776.434	-14.9184
						19.1873	659			22.7691	599.34			774.637	2156.8	774.637	2060.3	774.637	-21.3547
						19.2073	609			22.7891	606.081			772.84	2156.98	772.84	2057.53	772.84	-28.0502
						19.2273	666			22.809	604.149			771.043	2158.11	771.043	2058.25	771.043	-35.6574
						19.2473	674			22.829	603.526			769.244	2156.96	769.244	2058.26	769.244	-35.731
						19.2673	650			22.849	601.384			767.447	2156.35	767.447	2059.98	767.447	-42.3406
						19.2873	679			22.869	600.585			765.648	2155.08	765.648	2060.23	765.648	-43.3341
						19.3072	686			22.889	596.035			763.85	2155.97	763.85	2060.73	763.85	-44.7265
						19.3272	670			22.909	596.349			762.049	2156.81	762.049	2060.24	762.049	-44.3227
						19.3472	623			22.9289	594.489			760.25	2160.12	760.25	2061.73	760.25	-54.3148
						19.3672	693			22.9489	597.334			758.449	2158.76	758.449	2062.94	758.449	-51.1015
						19.3872	654			22.9689	595.183			756.648	2161.94	756.648	2065.3	756.648	-55.3584
						19.4072	649			22.9889	596.047			754.848	2165.5	754.848	2067.08	754.848	-46.1461
						19.4271	648			23.0089	594.897			753.047	2167.93	753.047	2068.76	753.047	-51.6196
						19.4471	689			23.0289	595.962			751.244	2171.87	751.244	2071.25	751.244	-42.9731
						19.4671	677			23.0488	594.647			749.441	2174.76	749.441	2071.76	749.441	-35.299
						19.4871	674			23.0688	593.515			747.639	2179.62	747.639	2073.38	747.639	-17.5845
						19.5071	674			23.0888	593.896			745.836	2183.42	745.836	2075	745.836	-16.5411
						19.5271	596			23.1088	598.218			744.033	2188.85	744.033	2075.88	744.033	-7.39129
						19.547	645			23.1288	600.134			742.229	2190.96	742.229	2078.05	742.229	10.9905
						19.567	663			23.1487	607.547			740.424	2195.94	740.424	2078.34	740.424	27.6753
						19.587	647			23.1687	609.708			738.621	2200.48	738.621	2082.97	738.621	39.5233
						19.607	630			23.1887	610.069			736.814	2211.58	736.814	2085.6	736.814	50.3018
						19.627	698			23.2087	611.709			735.01	2219.38	735.01	2086.98	735.01	75.5263
						19.647	702			23.2287	615.944			733.203	2225.04	733.203	2089.62	733.203	101.61
						19.6669	654			23.2487	613.927			731.398	2231.84	731.398	2092.85	731.398	129.415
						19.6869	665			23.2686	615.244			729.592	2239.22	729.592	2091.48	729.592	154.962
						19.7069	668			23.2886	624.625			727.785	2244.16	727.785	2092.57	727.785	185.872
						19.7269	668			23.3086	627.114			725.977	2249.98	725.977	2092.37	725.977	217.305
						19.7469	705			23.3286	633.177			724.17	2254.08	724.17	2095.74	724.17	231.124
						19.7669	710			23.3486	636.033			722.361	2261.91	722.361	2097.45	722.361	248.459
						19.7868	626			23.3686	624.368			720.553	2270.08	720.553	2098.92	720.553	264.348
						19.8068	666			23.3885	612.107			718.744	2274.65	718.744	2099.2	718.744	285.689
						19.8268	688			23.4085	609.394			716.934	2279.91	716.934	2101.03	716.934	296.239
						19.8468	652			23.4285	606.611			715.125	2282.64	715.125	2103.17	715.125	303.64
						19.8668	660			23.4485	606.649			713.314	2284.83	713.314	2102	713.314	324.624
						19.8867	706			23.4685	612.857			711.504	2285.26	711.504	2102.74	711.504	349.307
						19.9067	630			23.4885	609.847			709.693	2288.12	709.693	2102.18	709.693	366.151
						19.9267	678			23.5084	610.45			707.883	2290.11	707.883	2101.84	707.883	380.743
						19.9467	638			23.5284	608.45			706.07	2293.94	706.07	2100.51	706.07	392.308
						19.9667	683			23.5484	610.832			704.258	2295.16	704.258	2101.11	704.258	403.259
						19.9867	651			23.5684	610.468			702.445	2298.78	702.445	2100.84	702.445	415.521
						20.0066	641			23.5884	611.742			700.633	2301.44	700.633	2102.05	700.633	432.797
						20.0266	669			23.6084	610.331			698.82	2303.26	698.82	2102.29	698.82	427.071
						20.0466	708			23.6283	610.562			697.006	2305.88	697.006	2106.18	697.006	419.489
						20.0666	680			23.6483	613.939			695.191	2310.76	695.191	2106.13	695.191	419.276
						20.0866	656			23.6683	612.032			693.377	2314.75	693.377	2106.75	693.377	413.278
						20.1066	643			23.6883	612.737			691.562	2326.18	691.562	2107.89	691.562	411.507
						20.1265	669			23.7083	611.349			689.748	2337.17	689.748	2110.47	689.748	409.367
						20.1465	655			23.7283	611.864			687.932	2354.66	687.932	2114.45	687.932	393.496
						20.1665	702			23.7482	606.599			686.115	2371.03	686.115	2116.1	686.115	373.571
						20.1865	675			23.7682	600.033			684.299	2394.53	684.299	2118.96	684.299	363.189
						20.2065	668			23.7882	599.024			682.482	2420.12	682.482	2120.99	682.482	350.77
						20.2265	693			23.8082	603.376			680.666	2450.75	680.666	2126.63	680.666	349.709
						20.2464	682			23.8282	606.155			678.848	2482.53	678.848	2132.88	678.848	347.349
						20.2664	705			23.8481	600.402			677.029	2517.5	677.029	2138.32	677.029	342.789
						20.2864	693			23.8681	597.237			675.211	2560.12	675.211	2144.81	675.211	341.991
						20.3064	668			23.8881	593.612			673.393	2604.51	673.393	2150.69	673.393	333.764
						20.3264	684			23.9081	600.274			671.572	2648.34	671.572	2156.54	671.572	329.177
						20.3464	657			23.9281	604.733			669.754	2691.23	669.754	2164.19	669.754	325.77
						20.3663	678			23.9481	611.331			667.934	2736.63	667.934	2171.65	667.934	328.293
						20.3863	669			23.968	609.624			666.113	2784	666.113	2179.52	666.113	333.384
						20.4063	691			23.988	615.471			664.293	2829.29	664.293	2188.67	664.293	334.05
						20.4263	716			24.008	619.626			662.471	2874.33	662.471	2195.6	662.471	334.932
						20.4463	657			24.028	624.276			660.648	2915.67	660.648	2203.32	660.648	349.685
						20.4663	696			24.048	628.027			658.828	2955.55	658.828	2210.13	658.828	362.329
						20.4862	640			24.068	628.018			657.006	2994.37	657.006	2216.89	657.006	372.51
						20.5062	670			24.0879	627.82			655.182	3027.86	655.182	2224.08	655.182	375.996
						20.5262	719			24.1079	624.031			653.359	3061.6	653.359	2229.34	653.359	401.069
						20.5462	679			24.1279	624.874			651.535	3092.57	651.535	2234.86	651.535	417.365
						20.5662	683			24.1479	623.049			649.711	3119.39	649.711	2240.33	649.711	422.13
						20.5861	711			24.1679	622.224			647.887	3143.96	647.887	2244.37	647.887	431.666
						20.6061	724			24.1879	623.742			646.062	3165.11	646.062	2245.77	646.062	451.054
						20.6261	693			24.2078	621.201			644.236	3173.52	644.236	2246.93	644.236	466.995
						20.6461	754			24.2278	619.648			642.412	3181.39	642.412	2248.4	642.412	482.856
						20.6661	684			24.2478	613.012			640.586	3184.91	640.586	2247.85	640.586	501.653
						20.6861	692			24.2678	608.733			638.76	3183.03	638.76	2245.59	638.76	509.688
						20.706	696			24.2878	609.845			636.932	3178.08	636.932	2246.27	636.932	511.497
						20.726	693			24.3078	613.764			635.105	3169.18	635.105	2244.11	635.105	517.247
						20.746	678			24.3277	613.498			633.277	3155.76	633.277	2241.36	633.277	524.578
						20.766	696			24.3477	616.523			631.449	3139.66	631.449	2236.61	631.449	533.368
						20.786	694			24.3677	612.504			629.621	3115.06	629.621	2232.04	629.621	545.343
						20.806	682			24.3877	617.836			627.793	3084.72	627.793	2228.52	627.793	546.592
						20.8259	721			24.4077	616.915			625.963	3053.11	625.963	2222.4	625.963	544.261
						20.8459	669			24.4277	616.356			624.133	3016.05	624.133	2215.64	624.133	537.04
						20.8659	707			24.4476	613.729			622.303	2972.81	622.303	2207.63	622.303	535.578
						20.8859	732			24.4676	615.688			620.473	2930.02	620.473	2199.1	620.473	523.546
						20.9059	675			24.4876	608.124			618.643	2887.05	618.643	2190.46	618.643	504.389
						20.9259	728			24.5076	605.112			616.811	2837.4	616.811	2180.86	616.811	472.067
						20.9458	654			24.5276	605.753			614.98	2788.02	614.98	2172.36	614.98	443.018
						20.9658	709			24.5476	607.623			613.148	2735.85	613.148	2163.26	613.148	407.886
						20.9858	708			24.5675	606.494			611.314	2686.16	611.314	2154.18	611.314	376.789
						21.0058	764			24.5875	608.189			609.482	2636.67	609.482	2145.66	609.482	349.157
						21.0258	728			24.6075	604.924			607.648	2586.31	607.648	2138.5	607.648	302.773
						21.0458	751			24.6275	601.858			605.816	2538.98	605.816	2130.54	605.816	270.637
						21.0657	708			24.6475	602.502			603.982	2493.97	603.982	2120.11	603.982	243.785
						21.0857	715			24.6674	605.944			602.146	2450.57	602.146	2111.64	602.146	202.841
						21.1057	724			24.6874	608.6			600.312	2414.08	600.312	2106.25	600.312	170.791
						21.1257	691			24.7074	612.343			598.477	2377.16	598.477	2100.88	598.477	147.81
						21.1457	725			24.7274	611.72			596.641	2347.94	596.641	2094.18	596.641	125.047
						21.1657	765			24.7474	615.349			594.805	2318.06	594.805	2087.32	594.805	105.436
						21.1856	711			24.7674	617.485			592.969	2293.89	592.969	2081.94	592.969	91.4208
						21.2056	711			24.7873	620.642			591.133	2270.81	591.133	2077.96	591.133	74.1267
						21.2256	694			24.8073	618.115			589.295	2254.53	589.295	2074.89	589.295	66.9417
						21.2456	664			24.8273	619.477			587.457	2236.93	587.457	2074.92	587.457	59.2294
						21.2656	721			24.8473	619.974			585.619	2221.91	585.619	2072.16	585.619	49.4134
						21.2856	782			24.8673	623.908			583.781	2211.21	583.781	2071.62	583.781	39.4495
						21.3055	721			24.8873	621.554			581.941	2198.56	581.941	2070.62	581.941	19.87
						21.3255	698			24.9072	624.372			580.104	2188.81	580.104	2072.78	580.104	15.3856
						21.3455	697			24.9272	626.446			578.264	2180.04	578.264	2074.67	578.264	25.5789
						21.3655	738			24.9472	629.432			576.424	2173.75	576.424	2073.57	576.424	32.8291
						21.3855	694			24.9672	624.955			574.582	2168.49	574.582	2074.35	574.582	35.5812
						21.4054	730			24.9872	620.833			572.742	2163.71	572.742	2075.68	572.742	34.5275
						21.4254	710			25.0072	616.045			570.9	2158.89	570.9	2076.01	570.9	48.5461
						21.4454	696			25.0271	610.811			569.059	2155.18	569.059	2078.34	569.059	56.777
						21.4654	737			25.0471	615.59			567.217	2151.17	567.217	2081.28	567.217	64.9252
						21.4854	671			25.0671	618.101			565.375	2147.78	565.375	2084.61	565.375	75.4838
						21.5054	744			25.0871	616.584			563.531	2141.57	563.531	2085.7	563.531	75.8889
						21.5253	706			25.1071	616.553			561.688	2137.13	561.688	2086.98	561.688	81.9542
						21.5453	705			25.1271	614.208			559.844	2132.91	559.844	2089.22	559.844	87.9113
						21.5653	688			25.147	622.825			558	2127.9	558	2090.76	558	94.5818
						21.5853	687			25.167	624.018			556.156	2123.74	556.156	2092.29	556.156	117.201
						21.6053	706			25.187	623.738			554.311	2117.47	554.311	2094.42	554.311	144.442
						21.6253	719			25.207	626.282			552.465	2111.81	552.465	2096.88	552.465	147.937
						21.6452	712			25.227	632.478			550.619	2110.11	550.619	2099.06	550.619	161.05
						21.6652	727			25.247	633.578			548.773	2105.26	548.773	2101.53	548.773	179.146
						21.6852	708			25.2669	634.803			546.928	2101.38	546.928	2102.53	546.928	198.236
						21.7052	738			25.2869	632.537			545.08	2097.32	545.08	2103.79	545.08	208.236
						21.7252	719			25.3069	627.86			543.232	2096.76	543.232	2104.53	543.232	219.462
						21.7452	697			25.3269	623.148			541.385	2093.71	541.385	2107.22	541.385	221.431
						21.7651	765			25.3469	619.502			539.537	2091.49	539.537	2107.68	539.537	224.122
						21.7851	670			25.3669	609.939			537.689	2086.07	537.689	2107.97	537.689	231.23
						21.8051	691			25.3868	604.861			535.84	2077.6	535.84	2109.51	535.84	229.829
						21.8251	728			25.4068	606.202			533.99	2072.51	533.99	2108.45	533.99	231.932
						21.8451	707			25.4268	607.224			532.141	2065.08	532.141	2110.11	532.141	229.022
						21.8651	738			25.4468	609.282			530.291	2059.68	530.291	2109.09	530.291	219.422
						21.885	729			25.4668	607.398			528.439	2056	528.439	2110.16	528.439	193.931
						21.905	739			25.4867	607.432			526.588	2051.56	526.588	2112.09	526.588	185.142
						21.925	705			25.5067	609.831			524.738	2045.98	524.738	2112.91	524.738	174.602
						21.945	681			25.5267	611.018			522.885	2043.85	522.885	2114.6	522.885	173.956
						21.965	728			25.5467	618.982			521.033	2039.2	521.033	2114.99	521.033	169.116
						21.985	760			25.5667	618.423			519.182	2036.92	519.182	2114.1	519.182	171.859
						22.0049	684			25.5867	621.942			517.328	2031.63	517.328	2114.69	517.328	174.396
						22.0249	732			25.6066	625.077			515.475	2026.69	515.475	2116.28	515.475	169.543
						22.0449	703			25.6266	626.482			513.621	2023.58	513.621	2115.82	513.621	177.179
						22.0649	753			25.6466	626.773			511.766	2020.2	511.766	2117.28	511.766	175.472
						22.0849	727			25.6666	628.388			509.912	2017.36	509.912	2118.74	509.912	177.357
						22.1048	729			25.6866	628.62			508.057	2014.13	508.057	2121.18	508.057	190.474
						22.1248	762			25.7066	625.549			506.201	2012.7	506.201	2122.52	506.201	207.411
						22.1448	727			25.7265	622.486			504.346	2012.51	504.346	2125.77	504.346	219.12
						22.1648	784			25.7465	621.725			502.488	2011.09	502.488	2126.55	502.488	230.961
						22.1848	727			25.7665	617.373			500.633	2010.17	500.633	2127.96	500.633	245.514
						22.2048	735			25.7865	610.384			498.775	2010.54	498.775	2131.3	498.775	263.499
						22.2247	719			25.8065	605.226			496.918	2009.26	496.918	2134.94	496.918	276.699
						22.2447	744			25.8265	603.844			495.059	2008.36	495.059	2139.32	495.059	298.071
						22.2647	728			25.8464	602.469			493.201	2010.23	493.201	2141.16	493.201	319.134
						22.2847	761			25.8664	603.603			491.342	2012.85	491.342	2143.82	491.342	333.16
						22.3047	720			25.8864	603.598			489.482	2014.17	489.482	2148.11	489.482	350.882
						22.3247	797			25.9064	606.703			487.623	2017.07	487.623	2151.74	487.623	373.942
						22.3446	740			25.9264	607.94			485.764	2018.14	485.764	2153.3	485.764	396.147
						22.3646	747			25.9464	610.776			483.902	2018.02	483.902	2154.35	483.902	408.843
						22.3846	748			25.9663	610.407			482.043	2018.15	482.043	2156.93	482.043	427.049
						22.4046	715			25.9863	609.138			480.182	2016.84	480.182	2160.73	480.182	452.437
						22.4246	737			26.0063	610.583			478.32	2016.12	478.32	2164.55	478.32	462.791
						22.4446	776			26.0263	614.085			476.457	2017.28	476.457	2166.36	476.457	484.779
						22.4645	746			26.0463	617.284			474.596	2013.88	474.596	2168.68	474.596	502.77
						22.4845	716			26.0663	618.548			472.732	2012.98	472.732	2170.3	472.732	512.337
						22.5045	755			26.0862	620.867			470.869	2011.63	470.869	2171.75	470.869	527.754
						22.5245	713			26.1062	619.149			469.006	2012.78	469.006	2173.08	469.006	549.307
						22.5445	717			26.1262	616.286			467.141	2012.54	467.141	2174.49	467.141	566.569
						22.5645	714			26.1462	615.381			465.277	2013.66	465.277	2174	465.277	574.996
						22.5844	752			26.1662	611.027			463.412	2014.46	463.412	2176.44	463.412	591.216
						22.6044	724			26.1861	607.181			461.547	2016.56	461.547	2176.53	461.547	596.192
						22.6244	761			26.2061	609.32			459.68	2019.94	459.68	2176.82	459.68	584.438
						22.6444	721			26.2261	606.077			457.814	2017.42	457.814	2176.7	457.814	582.845
						22.6644	753			26.2461	606.351			455.947	2015.92	455.947	2175.52	455.947	578.906
						22.6844	716			26.2661	608.268			454.08	2015.94	454.08	2173.85	454.08	561.366
						22.7043	715			26.2861	610.549			452.213	2015.09	452.213	2173.72	452.213	534.161
						22.7243	694			26.306	613.557			450.346	2018.29	450.346	2172.86	450.346	521.364
						22.7443	749			26.326	617.401			448.477	2014.38	448.477	2171.05	448.477	512.021
						22.7643	721			26.346	620.044			446.609	2013.72	446.609	2171.09	446.609	499.129
						22.7843	747			26.366	623.174			444.74	2012.98	444.74	2171.07	444.74	484.61
						22.8043	766			26.386	624.965			442.869	2012.17	442.869	2170.99	442.869	468.464
						22.8242	771			26.406	626.278			441	2011.29	441	2170.86	441	450.691
						22.8442	711			26.4259	630.322			439.131	2010.33	439.131	2170.67	439.131	431.29
						22.8642	731			26.4459	632.222			437.26	2009.29	437.26	2170.42	437.26	410.262
						22.8842	756			26.4659	631.967			435.389	2008.19	435.389	2170.12	435.389	387.607
						22.9042	765			26.4859	632.21			433.518	2007	433.518	2169.76	433.518	363.325
						22.9241	724			26.5059	628.732			431.645	2005.75	431.645	2169.34	431.645	337.415
						22.9441	749			26.5259	628.332			429.771	2004.42	429.771	2168.87	429.771	309.878
						22.9641	736			26.5458	628.822			427.9	2003.02	427.9	2168.34	427.9	280.714
						22.9841	744			26.5658	628.002			426.027	2001.54	426.027	2167.75	426.027	249.923
						23.0041	723			26.5858	624.871			424.152	1999.99	424.152	2167.1	424.152	217.504
						23.0241	728			26.6058	621.395			422.279	1998.36	422.279	2166.4	422.279	183.458
						23.044	684			26.6258	616.425			420.404	1996.66	420.404	2165.64	420.404	147.785
						23.064	727			26.6458	616.967			418.529	1994.89	418.529	2164.83	418.529	110.485
						23.084	703			26.6657	615.233			416.654	1993.04	416.654	2163.95	416.654	71.5571
						23.104	767			26.6857	612.393			414.779	1991.12	414.779	2163.02	414.779	31.0023
						23.124	748			26.7057	610.009			412.902	1989.12	412.902	2162.04	412.902	-11.1798
						23.144	731			26.7257	611.726			411.025	1987.05	411.025	2160.99	411.025	-54.9892
						23.1639	700			26.7457	611.158			409.148	1984.91	409.148	2159.89	409.148	-100.426
						23.1839	700			26.7657	612.211			407.271	1982.69	407.271	2158.73	407.271	-147.49
						23.2039	759			26.7856	609.566			405.395	1980.4	405.395	2157.52	405.395	-196.181
						23.2239	722			26.8056	608.332			403.516	1978.04	403.516	2156.25	403.516	-246.499
						23.2439	758			26.8256	613.324			401.637	1975.6	401.637	2154.92	401.637	-298.445
						23.2639	720			26.8456	613.242
						23.2838	738			26.8656	615.616
						23.3038	755			26.8856	617.326
						23.3238	731			26.9055	620.396
						23.3438	716			26.9255	623.888
						23.3638	698			26.9455	627.052
						23.3838	688			26.9655	627.279
						23.4037	700			26.9855	624.025
						23.4237	698			27.0054	623.597
						23.4437	724			27.0254	623.808
						23.4637	748			27.0454	619.492
						23.4837	744			27.0654	616.659
						23.5037	722			27.0854	614.312
						23.5236	737			27.1054	614.642
						23.5436	721			27.1253	615.875
						23.5636	697			27.1453	613.963
						23.5836	753			27.1653	612.436
						23.6036	712			27.1853	609.525
						23.6235	680			27.2053	607.66
						23.6435	724			27.2253	609.302
						23.6635	707			27.2452	609.24
						23.6835	731			27.2652	611.298
						23.7035	686			27.2852	612.853
						23.7235	737			27.3052	615.013
						23.7434	706			27.3252	616.788
						23.7634	750			27.3452	619.394
						23.7834	752			27.3651	621.377
						23.8034	729			27.3851	622.476
						23.8234	679			27.4051	626.143
						23.8434	713			27.4251	626.118
						23.8633	704			27.4451	625.025
						23.8833	712			27.4651	628.245
						23.9033	709			27.485	625.58
						23.9233	690			27.505	625.501
						23.9433	733			27.525	622.726
						23.9633	739			27.545	621.873
						23.9832	699			27.565	619.735
						24.0032	710			27.585	616.165
						24.0232	730			27.6049	614.248
						24.0432	655			27.6249	615.861
						24.0632	752			27.6449	612.04
						24.0832	731			27.6649	628.615
						24.1031	683			27.6849	626.053
						24.1231	730			27.7048	627.46
						24.1431	728			27.7248	629.551
						24.1631	747			27.7448	629.739
						24.1831	716			27.7648	629.086
						24.2031	727			27.7848	633.178
						24.223	724			27.8048	629.951
						24.243	687			27.8247	626.667
						24.263	680			27.8447	626.419
						24.283	771			27.8647	632.483
						24.303	702			27.8847	631.767
						24.323	674			27.9047	634.688
						24.3429	705			27.9247	635.733
						24.3629	691			27.9446	635.869
						24.3829	726			27.9646	640.519
						24.4029	693			27.9846	641.972
						24.4229	750			28.0046	645.823
						24.4428	712			28.0246	648.823
						24.4628	611			28.0446	648.656
						24.4828	684			28.0645	649.916
						24.5028	686			28.0845	656.783
						24.5228	734			28.1045	667.603
						24.5428	690			28.1245	673.646
						24.5627	676			28.1445	674.905
						24.5827	687			28.1645	679.887
						24.6027	675			28.1844	686.501
						24.6227	700			28.2044	685.706
						24.6427	709			28.2244	684.119
						24.6627	701			28.2444	683.903
						24.6826	713			28.2644	684.808
						24.7026	656			28.2844	682.751
						24.7226	672			28.3043	682.399
						24.7426	703			28.3243	684.075
						24.7626	704			28.3443	682.007
						24.7826	730			28.3643	686.277
						24.8025	683			28.3843	685.232
						24.8225	740			28.4043	686.212
						24.8425	695			28.4242	688.483
						24.8625	695			28.4442	692.849
						24.8825	683			28.4642	697.407
						24.9025	710			28.4842	707.927
						24.9224	704			28.5042	718.464
						24.9424	682			28.5241	722.343
						24.9624	679			28.5441	728.233
						24.9824	679			28.5641	737.357
						25.0024	679			28.5841	744.101
						25.0224	659			28.6041	747.974
						25.0423	689			28.6241	750.238
						25.0623	675			28.644	756.874
						25.0823	671			28.664	765.251
						25.1023	673			28.684	767.864
						25.1223	752			28.704	772.865
						25.1423	677			28.724	780.361
						25.1622	681			28.744	783.164
						25.1822	665			28.7639	789.941
						25.2022	666			28.7839	850.358
						25.2222	690			28.8039	891.664
						25.2422	693			28.8239	922.902
						25.2621	708			28.8439	899.418
						25.2821	693			28.8639	783.583
						25.3021	704			28.8838	783.485
						25.3221	669			28.9038	776.699
						25.3421	681			28.9238	767.952
						25.3621	662			28.9438	762.723
						25.382	696			28.9638	757.326
						25.402	683			28.9838	752.681
						25.422	723			29.0037	740.401
						25.442	673			29.0237	730.083
						25.462	701			29.0437	723.299
						25.482	667			29.0637	718.385
						25.5019	658			29.0837	708.402
						25.5219	652			29.1037	702.219
						25.5419	658			29.1236	696.039
						25.5619	608			29.1436	695.27
						25.5819	665			29.1636	696.85
						25.6019	639			29.1836	695.057
						25.6218	734			29.2036	693.807
						25.6418	698			29.2235	688.042
						25.6618	653			29.2435	682.502
						25.6818	711			29.2635	680.659
						25.7018	656			29.2835	684.043
						25.7218	646			29.3035	680.713
						25.7417	725			29.3235	678.202
						25.7617	619			29.3434	677.35
						25.7817	685			29.3634	676.763
						25.8017	683			29.3834	672.978
						25.8217	640			29.4034	666.587
						25.8417	621			29.4234	665.979
						25.8616	660			29.4434	658.808
						25.8816	708			29.4633	654.707
						25.9016	660			29.4833	647.333
						25.9216	657			29.5033	650.692
						25.9416	649			29.5233	653.323
						25.9615	641			29.5433	655.194
						25.9815	659			29.5633	652.267
						26.0015	693			29.5832	648.436
						26.0215	681			29.6032	644.603
						26.0415	679			29.6232	641.182
						26.0615	669			29.6432	641.233
						26.0814	678			29.6632	639.77
						26.1014	607			29.6832	643.474
						26.1214	672			29.7031	639.746
						26.1414	641			29.7231	638.015
						26.1614	657			29.7431	642.013
						26.1814	653			29.7631	641.821
						26.2013	642			29.7831	641.145
						26.2213	639			29.8031	645.806
						26.2413	677			29.823	644.113
						26.2613	644			29.843	638.395
						26.2813	633			29.863	642.867
						26.3013	629			29.883	646.083
						26.3212	621			29.903	651.394
						26.3412	653			29.923	648.129
						26.3612	644			29.9429	645.244
						26.3812	628			29.9629	639.516
						26.4012	674			29.9829	637.568
						26.4212	674			30.0029	633.861
						26.4411	627			30.0229	632.805
						26.4611	639			30.0428	631.36
						26.4811	620			30.0628	629.588
						26.5011	632			30.0828	630.894
						26.5211	628			30.1028	628.722
						26.5411	637			30.1228	626.665
						26.561	631			30.1428	622.911
						26.581	654			30.1627	618.082
						26.601	614			30.1827	613.674
						26.621	654			30.2027	609.175
						26.641	701			30.2227	602.724
						26.661	676			30.2427	601.304
						26.6809	646			30.2627	601.039
						26.7009	634			30.2826	601.799
						26.7209	637			30.3026	604.53
						26.7409	667			30.3226	603.601
						26.7609	661			30.3426	609.442
						26.7808	639			30.3626	613.351
						26.8008	611			30.3826	620.996
						26.8208	614			30.4025	622.412
						26.8408	611			30.4225	629.95
						26.8608	639			30.4425	631.034
						26.8808	679			30.4625	634.007
						26.9007	654			30.4825	637.137
						26.9207	592			30.5025	635.653
						26.9407	636			30.5224	631.392
						26.9607	650			30.5424	630.199
						26.9807	643			30.5624	628.4
						27.0007	646			30.5824	621.592
						27.0206	630			30.6024	617.321
						27.0406	644			30.6224	613.128
						27.0606	668			30.6423	614.474
						27.0806	628			30.6623	612.985
						27.1006	669			30.6823	618.169
						27.1206	599			30.7023	620.767
						27.1405	613			30.7223	620.625
						27.1605	637			30.7423	625.985
						27.1805	684			30.7622	630.434
						27.2005	641			30.7822	633.059
						27.2205	641			30.8022	630.092
						27.2405	662			30.8222	635.637
						27.2604	624			30.8422	631.825
						27.2804	657			30.8621	634.924
						27.3004	631			30.8821	638.251
						27.3204	634			30.9021	636.482
						27.3404	641			30.9221	636.702
						27.3604	654			30.9421	639.754
						27.3803	619			30.9621	638.415
						27.4003	660			30.982	635.058
						27.4203	676			31.002	629.132
						27.4403	570			31.022	627.782
						27.4603	595			31.042	631.218
						27.4802	582			31.062	629.231
						27.5002	598			31.082	626.581
						27.5202	593			31.1019	624.167
						27.5402	636			31.1219	619.162
						27.5602	623			31.1419	618.175
						27.5802	586			31.1619	618.993
						27.6001	628			31.1819	618.091
						27.6201	612			31.2019	616.915
						27.6401	640			31.2218	618.569
						27.6601	599			31.2418	614.688
						27.6801	644			31.2618	614.285
						27.7001	613			31.2818	614.248
						27.72	619			31.3018	615.783
						27.74	591			31.3218	622.318
						27.76	575			31.3417	625.026
						27.78	602			31.3617	622.798
						27.8	572			31.3817	624.072
						27.82	608			31.4017	619.035
						27.8399	585			31.4217	620.228
						27.8599	600			31.4417	620.839
						27.8799	577			31.4616	621.834
						27.8999	597			31.4816	623.368
						27.9199	657			31.5016	622.745
						27.9399	573			31.5216	622.196
						27.9598	550			31.5416	628.963
						27.9798	601			31.5615	629.549
						27.9998	639			31.5815	630.384
						28.0198	622			31.6015	627.788
						28.0398	630			31.6215	624.267
						28.0598	638			31.6415	620.297
						28.0797	623			31.6615	613.859
						28.0997	605			31.6814	618.481
						28.1197	631			31.7014	624.452
						28.1397	640			31.7214	622.357
						28.1597	617			31.7414	620.621
						28.1797	631			31.7614	619.517
						28.1996	568			31.7814	622.799
						28.2196	594			31.8013	621.601
						28.2396	613			31.8213	631.243
						28.2596	640			31.8413	636.224
						28.2796	651			31.8613	642.258
						28.2995	601			31.8813	643.97
						28.3195	570			31.9013	646.463
						28.3395	593			31.9212	648.253
						28.3595	604			31.9412	649.502
						28.3795	581			31.9612	643.557
						28.3995	620			31.9812	643.568
						28.4194	578			32.0012	639.587
						28.4394	580			32.0212	612.139
						28.4594	591			32.0411	610.754
						28.4794	597			32.0611	605.986
						28.4994	629			32.0811	601.486
						28.5194	609			32.1011	601.799
						28.5393	588			32.1211	603.214
						28.5593	610			32.1411	599.688
						28.5793	587			32.161	601.108
						28.5993	596			32.181	600.093
						28.6193	630			32.201	602.685
						28.6393	586			32.221	603.372
						28.6592	558			32.241	603.994
						28.6792	570			32.261	606.357
						28.6992	579			32.2809	604.524
						28.7192	552			32.3009	600.876
						28.7392	584			32.3209	603.302
						28.7592	586			32.3409	605.85
						28.7791	563			32.3609	605.617
						28.7991	597			32.3808	609.497
						28.8191	581			32.4008	610.826
						28.8391	601			32.4208	607.351
						28.8591	587			32.4408	608.504
						28.8791	558			32.4608	604.994
						28.899	605			32.4808	605.46
						28.919	608			32.5007	605.24
						28.939	592			32.5207	610.041
						28.959	565			32.5407	605.641
						28.979	595			32.5607	609.769
						28.9989	619			32.5807	610.539
						29.0189	594			32.6007	612.828
						29.0389	563			32.6206	610.518
						29.0589	558			32.6406	606.167
						29.0789	591			32.6606	604.82
						29.0989	576			32.6806	599.691
						29.1188	586			32.7006	599.532
						29.1388	603			32.7206	604.692
						29.1588	570			32.7405	600.551
						29.1788	593			32.7605	597.993
						29.1988	600			32.7805	598.339
						29.2188	606			32.8005	595.333
						29.2387	568			32.8205	594.034
						29.2587	573			32.8405	591.531
						29.2787	546			32.8604	591.732
						29.2987	569			32.8804	592.462
						29.3187	624			32.9004	592.729
						29.3387	585			32.9204	597.366
						29.3586	613			32.9404	603.771
						29.3786	598			32.9604	608.305
						29.3986	560			32.9803	611.215
						29.4186	577			33.0003	612.578
						29.4386	560			33.0203	612.383
						29.4586	579			33.0403	613.488
						29.4785	564			33.0603	614.898
						29.4985	573			33.0802	612.074
						29.5185	570			33.1002	611.833
						29.5385	576			33.1202	610.703
						29.5585	556			33.1402	607.64
						29.5785	564			33.1602	605.962
						29.5984	561			33.1802	603.275
						29.6184	548			33.2001	604.252
						29.6384	571			33.2201	602.912
						29.6584	538			33.2401	605.584
						29.6784	581			33.2601	606.801
						29.6984	610			33.2801	607.873
						29.7183	535			33.3001	613.052
						29.7383	563			33.32	613.045
						29.7583	574			33.34	613.442
						29.7783	566			33.36	610.792
						29.7983	580			33.38	609.524
						29.8182	561			33.4	610.32
						29.8382	559			33.42	609.993
						29.8582	543			33.4399	607.121
						29.8782	564			33.4599	602.893
						29.8982	544			33.4799	600.502
						29.9182	515			33.4999	601.89
						29.9381	577			33.5199	600.458
						29.9581	562			33.5399	601.162
						29.9781	566			33.5598	600.671
						29.9981	536			33.5798	603.109
						30.0181	561			33.5998	606.198
						30.0381	573			33.6198	604.721
						30.058	533			33.6398	610.488
						30.078	538			33.6598	611.294
						30.098	529			33.6797	611.16
						30.118	547			33.6997	610.254
						30.138	543			33.7197	602.36
						30.158	543			33.7397	600.502
						30.1779	575			33.7597	599.377
						30.1979	535			33.7797	597.776
						30.2179	586			33.7996	599.665
						30.2379	541			33.8196	599.195
						30.2579	528			33.8396	597.256
						30.2779	554			33.8596	600.144
						30.2978	552			33.8796	602.22
						30.3178	498			33.8995	602.36
						30.3378	525			33.9195	599.402
						30.3578	514			33.9395	603.076
						30.3778	548			33.9595	604.547
						30.3978	583			33.9795	606.085
						30.4177	543			33.9995	605.907
						30.4377	573			34.0194	606.803
						30.4577	556			34.0394	610.17
						30.4777	554			34.0594	607.033
						30.4977	518			34.0794	624.667
						30.5177	511			34.0994	627.032
						30.5376	513			34.1194	626.115
						30.5576	515			34.1393	623.295
						30.5776	514			34.1593	622.485
						30.5976	544			34.1793	621.374
						30.6176	514			34.1993	623.345
						30.6375	549			34.2193	622.364
						30.6575	555			34.2393	622.684
						30.6775	556			34.2592	620.014
						30.6975	547			34.2792	620.675
						30.7175	519			34.2992	621.302
						30.7375	551			34.3192	621.355
						30.7574	542			34.3392	619.606
						30.7774	530			34.3592	615.749
						30.7974	555			34.3791	616.645
						30.8174	552			34.3991	613.549
						30.8374	552			34.4191	612.689
						30.8574	531			34.4391	609.298
						30.8773	533			34.4591	605.317
						30.8973	528			34.4791	599.088
						30.9173	560			34.499	601.502
						30.9373	459			34.519	595.763
						30.9573	503			34.539	593.771
						30.9773	494			34.559	594.176
						30.9972	538			34.579	594.131
						31.0172	529			34.5989	593.837
						31.0372	529			34.6189	593.996
						31.0572	542			34.6389	597.402
						31.0772	545			34.6589	597.349
						31.0972	538			34.6789	598.983
						31.1171	491			34.6989	601.814
						31.1371	513			34.7188	605.229
						31.1571	524			34.7388	608.093
						31.1771	544			34.7588	611.932
						31.1971	528			34.7788	617.314
						31.2171	499			34.7988	615.744
						31.237	511			34.8188	620.047
						31.257	505			34.8387	614.005
						31.277	530			34.8587	613.586
						31.297	522			34.8787	610.972
						31.317	474			34.8987	610.388
						31.3369	511			34.9187	611.613
						31.3569	507			34.9387	610.966
						31.3769	520			34.9586	612.294
						31.3969	510			34.9786	614.414
						31.4169	519			34.9986	613.755
						31.4369	538			35.0186	618.152
						31.4568	547			35.0386	620.292
						31.4768	501			35.0586	620.826
						31.4968	530			35.0785	621.382
						31.5168	527			35.0985	622.602
						31.5368	505			35.1185	619.487
						31.5568	528			35.1385	617.381
						31.5767	499			35.1585	618.593
						31.5967	531			35.1785	617.561
						31.6167	527			35.1984	614.086
						31.6367	551			35.2184	614.281
						31.6567	513			35.2384	608.043
						31.6767	512			35.2584	613.343
						31.6966	512			35.2784	613.376
						31.7166	518			35.2984	612.773
						31.7366	451			35.3183	614.703
						31.7566	530			35.3383	615.574
						31.7766	534			35.3583	620.15
						31.7966	526			35.3783	623.399
						31.8165	529			35.3983	622.144
						31.8365	489			35.4182	622.088
						31.8565	522			35.4382	617.919
						31.8765	479			35.4582	617.449
						31.8965	509			35.4782	616.697
						31.9165	518			35.4982	612.074
						31.9364	506			35.5182	609.993
						31.9564	493			35.5381	610.694
						31.9764	511			35.5581	611.239
						31.9964	486			35.5781	609.068
						32.0164	492			35.5981	606.652
						32.0364	471			35.6181	610.702
						32.0563	461			35.6381	610.354
						32.0763	472			35.658	617.913
						32.0963	477			35.678	619.467
						32.1163	470			35.698	622.282
						32.1363	503			35.718	627.9
						32.1562	485			35.738	635.969
						32.1762	504			35.758	633.784
						32.1962	521			35.7779	635.543
						32.2162	510			35.7979	632.334
						32.2362	480			35.8179	633.327
						32.2562	496			35.8379	630.353
						32.2761	461			35.8579	627.017
						32.2961	539			35.8779	621.517
						32.3161	504			35.8978	616.469
						32.3361	476			35.9178	617.536
						32.3561	474			35.9378	615.591
						32.3761	473			35.9578	609.662
						32.396	466			35.9778	605.854
						32.416	458			35.9978	602.001
						32.436	512			36.0177	601.859
						32.456	483			36.0377	600.941
						32.476	488			36.0577	602.764
						32.496	491			36.0777	602.293
						32.5159	472			36.0977	604.058
						32.5359	469			36.1177	604.535
						32.5559	454			36.1376	607.696
						32.5759	447			36.1576	604.523
						32.5959	461			36.1776	608.001
						32.6159	460			36.1976	606.08
						32.6358	471			36.2176	610.49
						32.6558	492			36.2375	607.351
						32.6758	469			36.2575	606.086
						32.6958	496			36.2775	612.159
						32.7158	489			36.2975	616.112
						32.7358	478			36.3175	620.445
						32.7557	466			36.3375	620.689
						32.7757	481			36.3574	620.13
						32.7957	448			36.3774	621.083
						32.8157	478			36.3974	624.778
						32.8357	487			36.4174	623.541
						32.8556	457			36.4374	624.787
						32.8756	455			36.4574	624.973
						32.8956	497			36.4773	628.611
						32.9156	455			36.4973	626.485
						32.9356	466			36.5173	615.799
						32.9556	430			36.5373	609.35
						32.9755	452			36.5573	612.958
						32.9955	412			36.5773	612.037
						33.0155	420			36.5972	611.085
						33.0355	443			36.6172	612.961
						33.0555	489			36.6372	616.494
						33.0755	470			36.6572	612.177
						33.0954	477			36.6772	615.234
						33.1154	469			36.6972	617.32
						33.1354	469			36.7171	621.972
						33.1554	463			36.7371	623.279
						33.1754	494			36.7571	624.878
						33.1954	470			36.7771	630.781
						33.2153	436			36.7971	633.47
						33.2353	457			36.8171	633.426
						33.2553	424			36.837	631.267
						33.2753	471			36.857	630.807
						33.2953	460			36.877	630.206
						33.3153	481			36.897	630.288
						33.3352	465			36.917	634.498
						33.3552	468			36.9369	638.77
						33.3752	445			36.9569	644.44
						33.3952	447			36.9769	643.533
						33.4152	456			36.9969	643.14
						33.4352	419			37.0169	648.658
						33.4551	474			37.0369	655.501
						33.4751	429			37.0568	662.605
						33.4951	440			37.0768	672.811
						33.5151	442			37.0968	679.698
						33.5351	455			37.1168	691.627
						33.5551	452			37.1368	700.297
						33.575	427			37.1568	708.772
						33.595	471			37.1767	724.995
						33.615	414			37.1967	737.976
						33.635	418			37.2167	764.367
						33.655	433			37.2367	811.843
						33.6749	440			37.2567	876.006
						33.6949	426			37.2767	959.033
						33.7149	461			37.2966	1045.32
						33.7349	433			37.3166	1135
						33.7549	438			37.3366	1226.02
						33.7749	419			37.3566	1311.44
						33.7948	423			37.3766	1385.12
						33.8148	453			37.3966	1449.5
						33.8348	493			37.4165	1498.52
						33.8548	432			37.4365	1521.58
						33.8748	428			37.4565	1518.12
						33.8948	416			37.4765	1490.04
						33.9147	453			37.4965	1441.54
						33.9347	442			37.5165	1374.47
						33.9547	406			37.5364	1289.52
						33.9747	390			37.5564	1192.85
						33.9947	435			37.5764	1094.72
						34.0147	392			37.5964	997.578
						34.0346	447			37.6164	916.513
						34.0546	440			37.6364	851.827
						34.0746	454			37.6563	795.759
						34.0946	415			37.6763	759.285
						34.1146	399			37.6963	722.685
						34.1346	439			37.7163	692.856
						34.1545	416			37.7363	682.277
						34.1745	414			37.7562	673.422
						34.1945	440			37.7762	666.875
						34.2145	441			37.7962	665.587
						34.2345	431			37.8162	657.652
						34.2545	410			37.8362	649.691
						34.2744	446			37.8562	642.191
						34.2944	434			37.8761	637.16
						34.3144	388			37.8961	635.774
						34.3344	413			37.9161	632.24
						34.3544	431			37.9361	632.446
						34.3744	410			37.9561	628.68
						34.3943	454			37.9761	627.914
						34.4143	403			37.996	628.078
						34.4343	408			38.016	627.742
						34.4543	402			38.036	625.393
						34.4743	425			38.056	626.796
						34.4942	418			38.076	628.822
						34.5142	408			38.096	625.023
						34.5342	409			38.1159	622.534
						34.5542	448			38.1359	627.288
						34.5742	428			38.1559	622.747
						34.5942	382			38.1759	618
						34.6141	403			38.1959	615.681
						34.6341	368			38.2159	610.781
						34.6541	425			38.2358	615.085
						34.6741	385			38.2558	615.931
						34.6941	428			38.2758	616.863
						34.7141	424			38.2958	619.274
						34.734	400			38.3158	621.352
						34.754	427			38.3358	625.177
						34.774	410			38.3557	630.304
						34.794	400			38.3757	634.385
						34.814	416			38.3957	633.015
						34.834	392			38.4157	631.636
						34.8539	378			38.4357	630.646
						34.8739	399			38.4556	630.922
						34.8939	427			38.4756	629.408
						34.9139	371			38.4956	652.968
						34.9339	374			38.5156	641.878
						34.9539	426			38.5356	630.691
						34.9738	405			38.5556	623.141
						34.9938	411			38.5755	616.922
						35.0138	381			38.5955	613.055
						35.0338	420			38.6155	616.162
						35.0538	390			38.6355	619.492
						35.0738	388			38.6555	621.973
						35.0937	347			38.6755	621.445
						35.1137	370			38.6954	625.809
						35.1337	384			38.7154	623.1
						35.1537	437			38.7354	629.021
						35.1737	431			38.7554	625.734
						35.1936	399			38.7754	627.67
						35.2136	402			38.7954	626.579
						35.2336	423			38.8153	631.289
						35.2536	431			38.8353	630.626
						35.2736	375			38.8553	627.401
						35.2936	363			38.8753	625.142
						35.3135	360			38.8953	625.18
						35.3335	373			38.9153	627.863
						35.3535	395			38.9352	626.516
						35.3735	350			38.9552	625.758
						35.3935	384			38.9752	622.291
						35.4135	353			38.9952	618.701
						35.4334	402			39.0152	619.344
						35.4534	374			39.0352	616.083
						35.4734	386			39.0551	614.783
						35.4934	381			39.0751	614.124
						35.5134	402			39.0951	613.84
						35.5334	372			39.1151	616.022
						35.5533	365			39.1351	616.058
						35.5733	353			39.1551	617.41
						35.5933	351			39.175	618.213
						35.6133	371			39.195	615.737
						35.6333	391			39.215	620.784
						35.6533	366			39.235	619.585
						35.6732	355			39.255	620.084
						35.6932	397			39.2749	623.041
						35.7132	385			39.2949	628.139
						35.7332	389			39.3149	633.067
						35.7532	376			39.3349	630.124
						35.7732	378			39.3549	630.851
						35.7931	394			39.3749	629.427
						35.8131	384			39.3948	629.236
						35.8331	350			39.4148	628.949
						35.8531	369			39.4348	629.264
						35.8731	363			39.4548	631.538
						35.8931	356			39.4748	628.678
						35.913	368			39.4948	627.2
						35.933	366			39.5147	629.24
						35.953	421			39.5347	625.833
						35.973	384			39.5547	622.849
						35.993	374			39.5747	618.772
						36.0129	414			39.5947	616.186
						36.0329	350			39.6147	617.448
						36.0529	373			39.6346	615.245
						36.0729	399			39.6546	611.887
						36.0929	377			39.6746	608.772
						36.1129	344			39.6946	606.912
						36.1328	377			39.7146	602.317
						36.1528	370			39.7346	598.29
						36.1728	354			39.7545	602.232
						36.1928	355			39.7745	602.778
						36.2128	370			39.7945	599.185
						36.2328	361			39.8145	602.259
						36.2527	371			39.8345	605.43
						36.2727	330			39.8545	605.44
						36.2927	335			39.8744	606.108
						36.3127	326			39.8944	604.216
						36.3327	366			39.9144	607.106
						36.3527	341			39.9344	604.884
						36.3726	345			39.9544	604.619
						36.3926	326			39.9744	603.386
						36.4126	385			39.9943	602.756
						36.4326	330			40.0143	602.692
						36.4526	330			40.0343	602.455
						36.4726	367			40.0543	598.338
						36.4925	352			40.0743	597.154
						36.5125	338			40.0942	598.173
						36.5325	360			40.1142	598.888
						36.5525	354			40.1342	602.331
						36.5725	340			40.1542	602.006
						36.5925	357			40.1742	599.702
						36.6124	372			40.1942	593.256
						36.6324	361			40.2141	600.064
						36.6524	356			40.2341	600.6
						36.6724	387			40.2541	602.502
						36.6924	386			40.2741	605.603
						36.7123	369			40.2941	605.723
						36.7323	352			40.3141	612.206
						36.7523	371			40.334	615.212
						36.7723	337			40.354	617.118
						36.7923	391			40.374	617.003
						36.8123	330			40.394	620.622
						36.8322	324			40.414	621.599
						36.8522	349			40.434	624.778
						36.8722	358			40.4539	620.611
						36.8922	331			40.4739	619.354
						36.9122	339			40.4939	616.248
						36.9322	345			40.5139	617.646
						36.9521	329			40.5339	616.204
						36.9721	331			40.5539	610.554
						36.9921	340			40.5738	612.286
						37.0121	340			40.5938	611.916
						37.0321	355			40.6138	620.064
						37.0521	345			40.6338	622.961
						37.072	346			40.6538	624.205
						37.092	335			40.6738	627.189
						37.112	330			40.6937	629.983
						37.132	346			40.7137	634.148
						37.152	353			40.7337	638.247
						37.172	342			40.7537	637.755
						37.1919	342			40.7737	636.706
						37.2119	372			40.7936	636.908
						37.2319	341			40.8136	637.101
						37.2519	327			40.8336	635.11
						37.2719	330			40.8536	624.82
						37.2919	354			40.8736	622.331
						37.3118	360			40.8936	614.822
						37.3318	351			40.9135	612.701
						37.3518	367			40.9335	611.607
						37.3718	302			40.9535	609.239
						37.3918	322			40.9735	613.764
						37.4118	349			40.9935	615.685
						37.4317	340			41.0135	619.839
						37.4517	380			41.0334	621.191
						37.4717	352			41.0534	620.432
						37.4917	378			41.0734	630.061
						37.5117	340			41.0934	631.501
						37.5316	311			41.1134	636.033
						37.5516	356			41.1334	636.652
						37.5716	302			41.1533	637.691
						37.5916	333			41.1733	640.269
						37.6116	309			41.1933	638.633
						37.6316	314			41.2133	639.612
						37.6515	347			41.2333	637.992
						37.6715	327			41.2533	635.727
						37.6915	342			41.2732	632.997
						37.7115	306			41.2932	628.554
						37.7315	316			41.3132	627.107
						37.7515	344			41.3332	627.505
						37.7714	342			41.3532	623.104
						37.7914	333			41.3732	623.145
						37.8114	308			41.3931	618.735
						37.8314	345			41.4131	614.521
						37.8514	345			41.4331	612.795
						37.8714	308			41.4531	611.212
						37.8913	299			41.4731	614.031
						37.9113	336			41.4931	609.181
						37.9313	311			41.513	612.543
						37.9513	310			41.533	619.191
						37.9713	307			41.553	621.703
						37.9913	318			41.573	627.349
						38.0112	338			41.593	630.986
						38.0312	339			41.6129	638.23
						38.0512	333			41.6329	644.358
						38.0712	357			41.6529	652.626
						38.0912	313			41.6729	654.093
						38.1112	325			41.6929	658.104
						38.1311	323			41.7129	661.12
						38.1511	330			41.7328	659.15
						38.1711	317			41.7528	663.051
						38.1911	301			41.7728	667.625
						38.2111	340			41.7928	673.341
						38.231	300			41.8128	675.963
						38.251	318			41.8328	682.894
						38.271	356			41.8527	685.469
						38.291	339			41.8727	684.475
						38.311	313			41.8927	683.772
						38.331	318			41.9127	680.451
						38.3509	331			41.9327	710.364
						38.3709	342			41.9527	755.877
						38.3909	325			41.9726	720.753
						38.4109	302			41.9926	689.309
						38.4309	320			42.0126	660.075
						38.4509	314			42.0326	652.412
						38.4708	316			42.0526	644.557
						38.4908	322			42.0726	636.562
						38.5108	334			42.0925	630.193
						38.5308	316			42.1125	627.958
						38.5508	337			42.1325	625.155
						38.5708	345			42.1525	624.779
						38.5907	324			42.1725	622.554
						38.6107	330			42.1925	622.75
						38.6307	318			42.2124	623.533
						38.6507	374			42.2324	628.048
						38.6707	343			42.2524	624.119
						38.6907	293			42.2724	624.919
						38.7106	325			42.2924	627.188
						38.7306	308			42.3123	625.644
						38.7506	323			42.3323	621.085
						38.7706	312			42.3523	621.047
						38.7906	290			42.3723	619.949
						38.8106	296			42.3923	619.012
						38.8305	311			42.4123	604.548
						38.8505	328			42.4322	602.32
						38.8705	329			42.4522	606.145
						38.8905	335			42.4722	604.807
						38.9105	333			42.4922	611.652
						38.9305	324			42.5122	622.488
						38.9504	331			42.5322	622.221
						38.9704	296			42.5521	624.237
						38.9904	349			42.5721	621.52
						39.0104	291			42.5921	618.92
						39.0304	306			42.6121	619.309
						39.0503	318			42.6321	618.319
						39.0703	319			42.6521	619.267
						39.0903	315			42.672	617.08
						39.1103	318			42.692	614.581
						39.1303	307			42.712	615.43
						39.1503	326			42.732	619.186
						39.1702	287			42.752	614.319
						39.1902	313			42.772	617.085
						39.2102	302			42.7919	617.716
						39.2302	294			42.8119	620.775
						39.2502	299			42.8319	621.215
						39.2702	338			42.8519	620.941
						39.2901	314			42.8719	621.977
						39.3101	303			42.8919	624.647
						39.3301	343			42.9118	624.195
						39.3501	303			42.9318	619.293
						39.3701	316			42.9518	616.394
						39.3901	341			42.9718	608.771
						39.41	326			42.9918	608.202
						39.43	337			43.0118	607.659
						39.45	333			43.0317	608.504
						39.47	321			43.0517	609.943
						39.49	310			43.0717	608.809
						39.51	290			43.0917	606.103
						39.5299	283			43.1117	604.904
						39.5499	343			43.1316	604.726
						39.5699	326			43.1516	601.994
						39.5899	282			43.1716	603.996
						39.6099	306			43.1916	604.364
						39.6299	322			43.2116	608.411
						39.6498	292			43.2316	606.591
						39.6698	322			43.2515	603.834
						39.6898	272			43.2715	604.514
						39.7098	306			43.2915	606.98
						39.7298	294			43.3115	604.548
						39.7498	311			43.3315	602.32
						39.7697	300			43.3515	606.145
						39.7897	301			43.3714	604.807
						39.8097	331			43.3914	611.652
						39.8297	339			43.4114	612.543
						39.8497	359			43.4314	619.191
						39.8696	300			43.4514	601.703
						39.8896	291			43.4714	607.349
						39.9096	335			43.4913	600.986
						39.9296	315			43.5113	608.23
						39.9496	286			43.5313	604.358
						39.9696	332			43.5513	602.626
						39.9895	298			43.5713	604.093
						40.0095	332			43.5913	608.104
						40.0295	303			43.6112	598.835
						40.0495	290			43.6312	598.943
						40.0695	322			43.6512	595.947
						40.0895	327			43.6712	595.878
						40.1094	360			43.6912	597.264
						40.1294	283			43.7112	590.45
						40.1494	277			43.7311	592.228
						40.1694	287			43.7511	594.776
						40.1894	301			43.7711	593.413
						40.2094	280			43.7911	594.147
						40.2293	283			43.8111	595.639
						40.2493	307			43.831	599.136
						40.2693	318			43.851	600.614
						40.2893	297			43.871	601.088
						40.3093	295			43.891	601.15
						40.3293	297			43.911	603.492
						40.3492	331			43.931	607.051
						40.3692	335			43.9509	608.581
						40.3892	307			43.9709	611.258
						40.4092	312			43.9909	612.418
						40.4292	314			44.0109	613.322
						40.4492	287			44.0309	614.302
						40.4691	336			44.0509	615.976
						40.4891	320			44.0708	615.455
						40.5091	325			44.0908	612.547
						40.5291	312			44.1108	610.216
						40.5491	318			44.1308	610.798
						40.569	322			44.1508	600.093
						40.589	301			44.1708	602.685
						40.609	323			44.1907	603.372
						40.629	314			44.2107	603.994
						40.649	315			44.2307	606.357
						40.669	334			44.2507	604.524
						40.6889	343			44.2707	600.876
						40.7089	291			44.2907	603.302
						40.7289	308			44.3106	605.85
						40.7489	332			44.3306	605.617
						40.7689	295			44.3506	609.497
						40.7889	307			44.3706	610.826
						40.8088	308			44.3906	607.351
						40.8288	293			44.4106	608.504
						40.8488	328			44.4305	604.994
						40.8688	287			44.4505	605.46
						40.8888	287			44.4705	605.24
						40.9088	301			44.4905	610.041
						40.9287	300			44.5105	605.641
						40.9487	293			44.5305	609.769
						40.9687	311			44.5504	610.539
						40.9887	303			44.5704	612.828
						41.0087	302			44.5904	610.518
						41.0287	314			44.6104	606.167
						41.0486	302			44.6304	604.82
						41.0686	309			44.6503	599.691
						41.0886	337			44.6703	599.532
						41.1086	307			44.6903	604.692
						41.1286	344			44.7103	600.551
						41.1486	353			44.7303	597.993
						41.1685	305			44.7503	598.339
						41.1885	326			44.7702	595.333
						41.2085	339			44.7902	594.034
						41.2285	304			44.8102	591.531
						41.2485	280			44.8302	591.732
						41.2685	313			44.8502	592.462
						41.2884	330			44.8702	592.729
						41.3084	293			44.8901	597.366
						41.3284	306			44.9101	603.771
						41.3484	275			44.9301	608.305
						41.3684	277			44.9501	611.215
						41.3883	309			44.9701	612.578
						41.4083	320			44.9901	612.383
						41.4283	269			45.01	613.488
						41.4483	332			45.03	614.898
						41.4683	308			45.05	612.074
						41.4883	346			45.07	611.833
						41.5082	303			45.09	610.703
						41.5282	308			45.11	607.64
						41.5482	312			45.1299	605.962
						41.5682	280			45.1499	603.275
						41.5882	331			45.1699	604.252
						41.6082	326			45.1899	602.912
						41.6281	290			45.2099	605.584
						41.6481	300			45.2299	606.801
						41.6681	290			45.2498	607.873
						41.6881	307			45.2698	613.052
						41.7081	329			45.2898	613.045
						41.7281	311			45.3098	613.442
						41.748	294			45.3298	610.792
						41.768	288			45.3498	609.524
						41.788	294			45.3697	610.32
						41.808	313			45.3897	609.993
						41.828	297			45.4097	607.121
						41.848	318			45.4297	602.893
						41.8679	314			45.4497	600.502
						41.8879	277			45.4696	601.89
						41.9079	321			45.4896	600.458
						41.9279	298			45.5096	601.162
						41.9479	295			45.5296	600.671
						41.9679	289			45.5496	603.109
						41.9878	321			45.5696	606.198
						42.0078	322			45.5895	604.721
						42.0278	311			45.6095	610.488
						42.0478	317			45.6295	611.294
						42.0678	300			45.6495	611.16
						42.0877	297			45.6695	610.254
						42.1077	320			45.6895	602.36
						42.1277	337			45.7094	600.502
						42.1477	271			45.7294	599.377
						42.1677	304			45.7494	597.776
						42.1877	304			45.7694	599.665
						42.2076	306			45.7894	599.195
						42.2276	293			45.8094	597.256
						42.2476	308			45.8293	600.144
						42.2676	306			45.8493	602.22
						42.2876	316			45.8693	602.36
						42.3076	316			45.8893	599.402
						42.3275	287			45.9093	603.076
						42.3475	285			45.9293	604.547
						42.3675	299			45.9492	606.085
						42.3875	284			45.9692	605.907
						42.4075	298			45.9892	606.803
						42.4275	306			46.0092	610.17
						42.4474	313			46.0292	607.033
						42.4674	294			46.0492	624.667
						42.4874	288			46.0691	627.032
						42.5074	303			46.0891	626.115
						42.5274	302			46.1091	623.295
						42.5474	305			46.1291	622.485
						42.5673	268			46.1491	621.374
						42.5873	317			46.169	623.345
						42.6073	307			46.189	622.364
						42.6273	317			46.209	622.684
						42.6473	311			46.229	620.014
						42.6673	327			46.249	620.675
						42.6872	303			46.269	621.302
						42.7072	270			46.2889	621.355
						42.7272	302			46.3089	619.606
						42.7472	289			46.3289	615.749
						42.7672	294			46.3489	616.645
						42.7872	273			46.3689	613.549
						42.8071	295			46.3889	612.689
						42.8271	306			46.4088	609.298
						42.8471	322			46.4288	605.317
						42.8671	310			46.4488	599.088
						42.8871	295			46.4688	601.502
						42.907	314			46.4888	595.763
						42.927	304			46.5088	593.771
						42.947	307			46.5287	594.176
						42.967	319			46.5487	594.131
						42.987	300			46.5687	593.837
						43.007	251			46.5887	593.996
						43.0269	346			46.6087	597.402
						43.0469	317			46.6287	597.349
						43.0669	328			46.6486	598.983
						43.0869	338			46.6686	601.814
						43.1069	313			46.6886	605.229
						43.1269	314			46.7086	608.093
						43.1468	340			46.7286	611.932
						43.1668	334			46.7486	617.314
						43.1868	337			46.7685	615.744
						43.2068	289			46.7885	620.047
						43.2268	302			46.8085	614.005
						43.2468	295			46.8285	613.586
						43.2667	311			46.8485	610.972
						43.2867	300			46.8685	610.388
						43.3067	269			46.8884	611.613
						43.3267	288			46.9084	610.966
						43.3467	288			46.9284	612.294
						43.3667	270			46.9484	614.414
						43.3866	294			46.9684	613.755
						43.4066	315			46.9883	618.152
						43.4266	320			47.0083	620.292
						43.4466	347			47.0283	620.826
						43.4666	319			47.0483	621.382
						43.4866	289			47.0683	622.602
						43.5065	325			47.0883	619.487
						43.5265	293			47.1082	617.381
						43.5465	324			47.1282	618.593
						43.5665	278			47.1482	604.304
						43.5865	289			47.1682	606.376
						43.6064	307			47.1882	601.081
						43.6264	315			47.2082	605.62
						43.6464	279			47.2281	607.364
						43.6664	310			47.2481	606.762
						43.6864	292			47.2681	604.308
						43.7064	297			47.2881	605.29
						43.7263	303			47.3081	605.71
						43.7463	301			47.3281	602.802
						43.7663	318			47.348	600.634
						43.7863	324			47.368	603.069
						43.8063	284			47.388	604.867
						43.8263	317			47.408	603.946
						43.8462	293			47.428	602.43
						43.8662	301			47.448	596.862
						43.8862	283			47.4679	600.33
						43.9062	302			47.4879	602.375
						43.9262	322			47.5079	599.607
						43.9462	292			47.5279	604.368
						43.9661	290			47.5479	606.971
						43.9861	279			47.5679	613.376
						44.0061	296			47.5878	610.072
						44.0261	299			47.6078	612.473
						44.0461	313			47.6278	613.121
						44.0661	319			47.6478	618.629
						44.086	280			47.6678	619.986
						44.106	265			47.6877	623.418
						44.126	299			47.7077	626.107
						44.146	305			47.7277	625.627
						44.166	300			47.7477	626.887
						44.186	289			47.7677	630.321
						44.2059	300			47.7877	630.151
						44.2259	277			47.8076	624.021
						44.2459	277			47.8276	621.181
						44.2659	284			47.8476	613.034
						44.2859	318			47.8676	614.122
						44.3059	295			47.8876	614.072
[truncated: 1,756 more rows]

## Sheet: Figure 4
Figure 4a									Figure 4b									Figure 4c									Figure 4d							Figure 4e							Figure 4f				Figure 4g
0.001	-0.67732	0.01	-0.34168	0.01	-0.14736	0.005	-0.16678		0.01	-0.53422	0.01	-0.25569	0.02	-0.07824	0.02	-0.01787		0.01	-0.62804	0.01	-0.34932	0.01	-0.1522	0.01	-0.0868		0.001	-0.83965	0.01	-0.6947	0.01	-0.6729		0.07692	0.00576	0.07385	0.00177	0.07385	0.000640615		1	21.56	25.3		5	34.8	33.3	39.5
0.001	-0.55804	0.01	-0.15742	0.01	-0.03394	0.005	-0.08509		0.01	-0.63422	0.01	-0.19093	0.02	0.01441	0.02	0.04541		0.015	-0.1598	0.01	0.0326	0.01	0.0538	0.01	0.03		0.001	-0.69179	0.01	-0.20542	0.015	-0.17121		0.15385	0.0077	0.14769	0.01439	0.14769	0.00248		2	23.98	28.61		10	30.72	30.6	33.6
0.003	-0.45832	0.03	0.0488	0.03	0.08354	0.015	0.01429		0.00917	-0.5219	0.02654	0.0376	0.03591	0.12731	0.03591	0.08096		0.03	0.4182	0.03	0.239	0.03	0.1014	0.03	0.0494		0.003	-0.56817	0.03	0.41779	0.03	0.44807		0.23077	0.00958	0.22154	0.02217	0.22154	0.00376		3	26.01	31.21		20	28	27.58	29.8
0.005	-0.39706	0.05	0.16988	0.05	0.13724	0.025	0.0671		0.01424	-0.21821	0.04308	0.17672	0.05182	0.14902	0.05182	0.08498		0.05	0.5284	0.05	0.2636	0.05	0.1114	0.05	0.0566		0.005	-0.49222	0.05	0.55574	0.05	0.56614		0.30769	0.01141	0.29538	0.02662	0.29538	0.00569						50	23	22	23.7
0.007	-0.34498	0.07	0.24572	0.07	0.1625	0.035	0.09931		0.03141	0.03924	0.05962	0.24165	0.06773	0.15523	0.06773	0.08676		0.07	0.5582	0.07	0.28	0.07	0.1166	0.07	0.0612		0.007	-0.42766	0.07	0.60267	0.07	0.59807		0.38462	0.01312	0.36923	0.02981	0.36923	0.00755						100	21.52	19	21.8
0.009	-0.298	0.09	0.29144	0.09	0.17186	0.045	0.11944		0.04858	0.22412	0.07616	0.27216	0.08363	0.15797	0.08364	0.08789		0.09	0.57	0.09	0.2906	0.09	0.1218	0.09	0.0632		0.009	-0.36942	0.09	0.62832	0.09	0.61071		0.46154	0.01505	0.44308	0.03236	0.44308	0.00936						200	19.26	17.5	20.7
0.011	-0.25384	0.11	0.31598	0.11	0.17312	0.055	0.13178		0.06574	0.34295	0.0927	0.28695	0.09954	0.15913	0.09954	0.08869		0.11	0.577	0.11	0.2986	0.11	0.1254	0.11	0.0654		0.011	-0.31468	0.11	0.64408	0.11	0.61821		0.53846	0.01682	0.51692	0.03457	0.51692	0.01116						500	17.76	14.96	19.68
0.013	-0.21352	0.13	0.32624	0.13	0.17054	0.065	0.13884		0.08291	0.42869	0.10924	0.29519	0.11545	0.1604	0.11545	0.08944		0.13	0.5816	0.13	0.3076	0.13	0.1276	0.13	0.0676		0.013	-0.26469	0.13	0.65614	0.13	0.62314		0.61538	0.01857	0.59077	0.03657	0.59077	0.01292						1000	14.95	12.2	17.9
0.015	-0.1753	0.15	0.32648	0.15	0.16718	0.075	0.1426		0.10008	0.48152	0.12578	0.30005	0.13136	0.16152	0.13136	0.0898		0.15	0.5858	0.15	0.3136	0.15	0.1302	0.15	0.0684		0.015	-0.21731	0.15	0.66805	0.15	0.62764		0.69231	0.02035	0.66462	0.03843	0.66462	0.01467
0.017	-0.14066	0.17	0.32246	0.17	0.16394	0.085	0.14417		0.11725	0.52125	0.14231	0.30249	0.14727	0.16159	0.14727	0.09023		0.17	0.5886	0.17	0.3162	0.17	0.1318	0.17	0.0702		0.017	-0.17437	0.17	0.6771	0.17	0.63064		0.76923	0.0221	0.73846	0.04021	0.73846	0.01641
0.019	-0.10595	0.19	0.31556	0.19	0.16124	0.095	0.14454		0.13442	0.54767	0.15885	0.3038	0.16318	0.16233	0.16318	0.09065		0.19	0.5906	0.19	0.32	0.19	0.133	0.19	0.0716		0.019	-0.13134	0.19	0.6833	0.19	0.63279		0.84615	0.02383	0.81231	0.04191	0.81231	0.01815
0.021	-0.07384	0.21	0.308	0.21	0.15938	0.105	0.14266		0.15159	0.56077	0.17539	0.30642	0.17909	0.16322	0.17909	0.09099		0.21	0.5936	0.21	0.3268	0.21	0.1364	0.21	0.0738		0.021	-0.09154	0.21	0.69034	0.21	0.636		0.92308	0.02556	0.88615	0.04356	0.88615	0.01986
0.023	-0.0435	0.23	0.30092	0.23	0.15746	0.115	0.14083		0.16875	0.57409	0.19193	0.30754	0.195	0.16347	0.195	0.09126		0.23	0.5932	0.23	0.3308	0.23	0.1382	0.23	0.074		0.023	-0.05393	0.23	0.69688	0.23	0.63557		1	0.02727	0.96	0.04519	0.96	0.02155
0.025	-0.0154	0.25	0.29426	0.25	0.15572	0.125	0.13852		0.18592	0.58075	0.20847	0.30791	0.21091	0.16443	0.21091	0.09171		0.25	0.5956	0.25	0.3324	0.25	0.1388	0.25	0.0738		0.025	-0.01909	0.25	0.70308	0.25	0.63814		1.07692	0.02898	1.03385	0.04678	1.03385	0.02324
0.027	0.0116	0.27	0.28928	0.27	0.15434	0.135	0.13544		0.20309	0.58719	0.22501	0.3081	0.22682	0.16525	0.22682	0.09224		0.27	0.5972	0.27	0.3372	0.27	0.1392	0.27	0.0752		0.027	0.01438	0.27	0.70408	0.27	0.63986		1.15385	0.03066	1.10769	0.04834	1.10769	0.02492
0.029	0.03866	0.29	0.284	0.29	0.15272	0.145	0.13277		0.22026	0.59385	0.24155	0.30866	0.24273	0.16597	0.24273	0.09264		0.29	0.5988	0.29	0.3388	0.29	0.1388	0.29	0.076		0.029	0.04793	0.29	0.71196	0.29	0.64157		1.23077	0.03242	1.18154	0.04989	1.18154	0.0266
0.031	0.06356	0.31	0.27974	0.31	0.1511	0.155	0.13011		0.23743	0.6005	0.25809	0.31091	0.25864	0.16655	0.25864	0.09322		0.31	0.5986	0.31	0.3434	0.31	0.1408	0.31	0.0762		0.031	0.07879	0.31	0.71397	0.31	0.64136		1.30769	0.03412	1.25538	0.05141	1.25538	0.02826
0.033	0.08732	0.33	0.27584	0.33	0.15014	0.165	0.12765		0.2546	0.6005	0.27462	0.31297	0.27454	0.16761	0.27454	0.09393		0.33	0.601	0.33	0.3482	0.33	0.141	0.33	0.0768		0.033	0.10825	0.33	0.72068	0.33	0.64393		1.38462	0.03579	1.32923	0.05292	1.32923	0.02992
0.035	0.11048	0.35	0.27242	0.35	0.14948	0.175	0.12582		0.27176	0.6005	0.29116	0.31334	0.29045	0.16866	0.29045	0.09468		0.35	0.6022	0.35	0.3492	0.35	0.1418	0.35	0.079		0.035	0.13696	0.35	0.72386	0.35	0.64521		1.46154	0.03744	1.40308	0.05442	1.40308	0.03159
0.037	0.13274	0.37	0.26984	0.37	0.14894	0.185	0.12394		0.28893	0.6005	0.3077	0.31447	0.30636	0.16964	0.30636	0.09555		0.37	0.6038	0.37	0.351	0.37	0.142	0.37	0.0798		0.037	0.16455	0.37	0.72772	0.37	0.64693		1.53846	0.03911	1.47692	0.05587	1.47692	0.03323
0.039	0.15278	0.39	0.26714	0.39	0.1496	0.195	0.12232		0.3061	0.60695	0.32424	0.31503	0.32227	0.17095	0.32227	0.09664		0.39	0.6024	0.39	0.3528	0.39	0.1434	0.39	0.082		0.039	0.1894	0.39	0.73392	0.39	0.64543		1.61538	0.04077	1.55077	0.05734	1.55077	0.03487
0.041	0.17336	0.41	0.26648	0.41	0.1508	0.205	0.12101		0.32327	0.60695	0.34078	0.31746	0.33818	0.17233	0.33818	0.09782		0.41	0.6052	0.41	0.3558	0.41	0.1446	0.41	0.0834		0.041	0.21491	0.41	0.7413	0.41	0.64843		1.69231	0.04238	1.62462	0.0588	1.62462	0.03648
0.043	0.1919	0.43	0.26696	0.43	0.15242	0.215	0.11991		0.34044	0.61361	0.35732	0.31971	0.35409	0.17419	0.35409	0.09918		0.43	0.6084	0.43	0.3568	0.43	0.1468	0.43	0.0842		0.043	0.23789	0.43	0.74766	0.43	0.65186		1.76923	0.044	1.69846	0.06026	1.69846	0.03813
0.045	0.21068	0.45	0.26822	0.45	0.15488	0.225	0.11907		0.3576	0.61361	0.37386	0.32195	0.37	0.17634	0.37	0.10114		0.45	0.6094	0.45	0.36	0.45	0.1484	0.45	0.0848		0.045	0.26117	0.45	0.75169	0.45	0.65293		1.84615	0.04563	1.77231	0.06171	1.77231	0.03975
0.047	0.22898	0.47	0.27152	0.47	0.15794	0.235	0.11839		0.37477	0.61361	0.3904	0.32439	0.38591	0.17873	0.38591	0.10333		0.47	0.6106	0.47	0.3646	0.47	0.1492	0.47	0.0854		0.047	0.28386	0.47	0.75722	0.47	0.65421		1.92308	0.04726	1.84615	0.06315	1.84615	0.04137
0.049	0.24614	0.49	0.27542	0.49	0.1619	0.245	0.11792		0.39194	0.62026	0.40693	0.32813	0.40182	0.1817	0.40182	0.10619		0.49	0.6124	0.49	0.3668	0.49	0.1512	0.49	0.085		0.049	0.30513	0.49	0.76443	0.49	0.65614		2	0.04888	1.92	0.06459	1.92	0.04299
0.051	0.26198	0.49	0.12074	0.49	0.07766	0.255	0.11777		0.40911	0.62026	0.42347	0.3315	0.41773	0.18542	0.41773	0.10937		0.485	0.1564	0.49	0	0.49	-0.0402	0.49	-0.0212		0.051	0.32477	0.49	0.29895	0.485	0.16757		2.07692	0.05055	1.99385	0.06602	1.99385	0.0446
0.053	0.27758	0.47	0.00722	0.47	0.0311	0.265	0.11808		0.42628	0.63336	0.44001	0.33618	0.43364	0.18958	0.43364	0.11302		0.47	-0.37916	0.47	-0.1882	0.47	-0.0802	0.47	-0.0348		0.053	0.34411	0.47	-0.25386	0.47	-0.40624		2.15385	0.05216	2.06769	0.06744	2.06769	0.04619
0.055	0.29294	0.45	-0.03208	0.45	0.0167	0.275	0.11808		0.44345	0.63336	0.45655	0.34217	0.44954	0.19527	0.44954	0.11755		0.45	-0.47222	0.45	-0.2054	0.45	-0.0852	0.45	-0.038		0.055	0.36315	0.45	-0.37275	0.45	-0.50595		2.23077	0.05374	2.14154	0.06886	2.14154	0.0478
0.057	0.3071	0.43	-0.05295	0.43	0.00866	0.285	0.11808		0.46061	0.64002	0.47309	0.34928	0.46545	0.20227	0.46545	0.12342		0.43	-0.49898	0.43	-0.2138	0.43	-0.0902	0.43	-0.0404		0.057	0.3807	0.43	-0.41578	0.43	-0.53462		2.30769	0.05536	2.21538	0.07027	2.21538	0.04939
0.059	0.32198	0.41	-0.06635	0.41	0.00254	0.295	0.11829		0.47778	0.65334	0.48963	0.35789	0.48136	0.21098	0.48136	0.13036		0.41	-0.51393	0.41	-0.2214	0.41	-0.0918	0.41	-0.0432		0.059	0.39915	0.41	-0.44332	0.41	-0.55064		2.38462	0.05694	2.28923	0.07168	2.28923	0.05099
0.061	0.33458	0.39	-0.07656	0.39	-0.00322	0.305	0.11845		0.49495	0.65978	0.48963	0.29987	0.48136	0.12708	0.48136	0.07333		0.39	-0.522	0.39	-0.2276	0.39	-0.095	0.39	-0.0456		0.061	0.41477	0.39	-0.46541	0.39	-0.55929		2.46154	0.05862	2.36308	0.07308	2.36308	0.05256
0.063	0.34772	0.37	-0.08482	0.37	-0.00766	0.315	0.11876		0.49581	0.55433	0.47309	0.07774	0.46545	0.01632	0.46545	0.03531		0.37	-0.52948	0.37	-0.2386	0.37	-0.0968	0.37	-0.0474		0.063	0.43106	0.37	-0.48174	0.37	-0.5673		2.53846	0.06017	2.43692	0.07449	2.43692	0.05413
0.065	0.35936	0.35	-0.09208	0.35	-0.0097	0.325	0.11923		0.47864	0.25051	0.45655	-0.05748	0.44954	-0.0108	0.44954	0.0257		0.35	-0.53596	0.35	-0.2402	0.35	-0.0998	0.35	-0.0494		0.065	0.44549	0.35	-0.49691	0.35	-0.57424		2.61538	0.06175	2.51077	0.07588	2.51077	0.05571
0.067	0.3713	0.33	-0.09898	0.33	-0.01342	0.335	0.1196		0.46147	-0.00698	0.44001	-0.1218	0.43364	-0.02322	0.43364	0.01948		0.33	-0.54148	0.33	-0.246	0.33	-0.1016	0.33	-0.0514		0.067	0.46029	0.33	-0.50829	0.33	-0.58016		2.69231	0.06332	2.58462	0.07728	2.58462	0.05729
0.069	0.38228	0.31	-0.1056	0.31	-0.01672	0.345	0.11975		0.4443	-0.18513	0.42347	-0.15459	0.41773	-0.03081	0.41773	0.01494		0.31	-0.54816	0.31	-0.2528	0.31	-0.105	0.31	-0.051		0.069	0.4739	0.31	-0.51801	0.31	-0.58731		2.76923	0.06486	2.65846	0.07864	2.65846	0.05886
0.071	0.39302	0.29	-0.11274	0.29	-0.02008	0.355	0.12007		0.42714	-0.30412	0.40693	-0.17501	0.40182	-0.03572	0.40182	0.01148		0.29	-0.55348	0.29	-0.2586	0.29	-0.1068	0.29	-0.0544		0.071	0.48721	0.29	-0.52493	0.29	-0.59301		2.84615	0.0664	2.73231	0.08004	2.73231	0.06043
0.073	0.404	0.27	-0.11952	0.27	-0.02344	0.365	0.1208		0.40997	-0.38337	0.3904	-0.18681	0.38591	-0.03977	0.38591	0.00822		0.27	-0.55702	0.27	-0.2622	0.27	-0.1092	0.27	-0.0562		0.073	0.50083	0.27	-0.53501	0.27	-0.59681		2.92308	0.06799	2.80615	0.08142	2.80615	0.06198
0.075	0.41354	0.25	-0.12743	0.25	-0.0274	0.375	0.12106		0.3928	-0.4362	0.37386	-0.19523	0.37	-0.04322	0.37	0.00576		0.25	-0.56114	0.25	-0.2704	0.25	-0.1122	0.25	-0.059		0.075	0.51265	0.25	-0.54538	0.25	-0.60122		3	0.06955	2.88	0.08281	2.88	0.06354
0.077	0.42248	0.23	-0.13581	0.23	-0.03208	0.385	0.1219		0.37563	-0.47572	0.35732	-0.20103	0.35409	-0.04597	0.35409	0.00383		0.23	-0.56666	0.23	-0.2776	0.23	-0.1142	0.23	-0.0606		0.077	0.52374	0.23	-0.55725	0.23	-0.60714		3.07692	0.07109	2.95385	0.08421	2.95385	0.0651
0.079	0.43202	0.21	-0.14508	0.21	-0.0376	0.395	0.12242		0.35846	-0.50214	0.34078	-0.20553	0.33818	-0.04848	0.33818	0.00222		0.21	-0.57216	0.21	-0.28302	0.21	-0.1176	0.21	-0.0632		0.079	0.53556	0.21	-0.56345	0.21	-0.61303		3.15385	0.07263	3.02769	0.08559	3.02769	0.06664
0.081	0.43988	0.19	-0.15464	0.19	-0.04358	0.405	0.12315		0.34129	-0.52856	0.32424	-0.20889	0.32227	-0.05013	0.32227	0.00087259		0.19	-0.57688	0.19	-0.28852	0.19	-0.122	0.19	-0.0678		0.081	0.54531	0.19	-0.57334	0.19	-0.61809		3.23077	0.07416	3.10154	0.08697	3.10154	0.06819
0.083	0.44816	0.17	-0.1651	0.17	-0.04947	0.415	0.12409		0.32413	-0.54187	0.3077	-0.21189	0.30636	-0.05189	0.30636	-0.000139116		0.17	-0.58062	0.17	-0.29364	0.17	-0.123	0.17	-0.0698		0.083	0.55557	0.17	-0.5834	0.17	-0.62209		3.30769	0.07569	3.17538	0.08835	3.17538	0.06973
0.085	0.45674	0.15	-0.17692	0.15	-0.05599	0.425	0.12535		0.30696	-0.54831	0.29116	-0.21432	0.29045	-0.0535	0.29045	-0.00106		0.15	-0.58614	0.15	-0.30034	0.15	-0.1278	0.15	-0.072		0.085	0.56621	0.15	-0.59262	0.15	-0.62801		3.38462	0.0772	3.24923	0.08974	3.24923	0.07126
0.087	0.46352	0.13	-0.19036	0.13	-0.06392	0.435	0.12666		0.28979	-0.56163	0.27462	-0.21732	0.27454	-0.05477	0.27454	-0.00215		0.13	-0.59144	0.13	-0.30466	0.13	-0.1306	0.13	-0.074		0.087	0.57461	0.13	-0.60167	0.13	-0.63369		3.46154	0.07871	3.32308	0.09111	3.32308	0.07281
0.089	0.47012	0.11	-0.20614	0.11	-0.07295	0.445	0.12791		0.27262	-0.56829	0.25809	-0.21882	0.25864	-0.05614	0.25864	-0.00295		0.11	-0.59754	0.11	-0.31292	0.11	-0.1346	0.11	-0.077		0.089	0.58279	0.11	-0.61005	0.11	-0.64022		3.53846	0.08026	3.39692	0.09249	3.39692	0.07433
0.091	0.47708	0.09	-0.22474	0.09	-0.08305	0.455	0.12995		0.25545	-0.57473	0.24155	-0.22125	0.24273	-0.0572	0.24273	-0.00368		0.09	-0.60404	0.09	-0.32256	0.09	-0.1388	0.09	-0.079		0.091	0.59142	0.09	-0.62128	0.09	-0.64719		3.61538	0.08181	3.47077	0.09387	3.47077	0.07585
0.093	0.4838	0.07	-0.24592	0.07	-0.09443	0.465	0.13157		0.23829	-0.57473	0.22501	-0.22312	0.22682	-0.05856	0.22682	-0.00445		0.07	-0.60994	0.07	-0.33182	0.07	-0.142	0.07	-0.082		0.093	0.59975	0.07	-0.63251	0.07	-0.65351		3.69231	0.08334	3.54462	0.09525	3.54462	0.0774
0.095	0.48992	0.05	-0.27094	0.05	-0.10737	0.475	0.13371		0.22112	-0.58139	0.20847	-0.22555	0.21091	-0.05937	0.21091	-0.00513		0.05	-0.61702	0.05	-0.34086	0.05	-0.1464	0.05	-0.084		0.095	0.60734	0.05	-0.64139	0.05	-0.66109		3.76923	0.08481	3.61846	0.09663	3.61846	0.07893
0.097	0.49574	0.03	-0.30028	0.03	-0.12338	0.485	0.13575		0.20395	-0.58805	0.19193	-0.22705	0.195	-0.06057	0.195	-0.00594		0.03	-0.62646	0.03	-0.34854	0.03	-0.1508	0.03	-0.0872		0.097	0.61455	0.03	-0.65447	0.03	-0.67121		3.84615	0.08636	3.69231	0.098	3.69231	0.08043
0.099	0.5012	0.01	-0.33508	0.01	-0.14212	0.495	0.13826		0.18678	-0.58805	0.17539	-0.22817	0.17909	-0.06155	0.17909	-0.00676		0.01	-0.63434	0.01	-0.357	0.01	-0.1546	0.01	-0.089		0.099	0.62132	0.01	-0.66251	0.01	-0.67965		3.92308	0.08787	3.76615	0.09939	3.76615	0.08195
0.101	0.506	--	--	--	--	0.495	0.09413		0.16961	-0.59449	0.15885	-0.23154	0.16318	-0.06288	0.16318	-0.00747		--	--	--	--	--	--	--	--		0.101	0.62727	--	--	--	--		4	0.08937	3.84	0.10076	3.84	0.08348
0.103	0.5108	--	--	--	--	0.485	0.06674		0.15244	-0.60115	0.14231	-0.23304	0.14727	-0.06407	0.14727	-0.00817		--	--	--	--	--	--	--	--		0.103	0.63322	--	--	--	--		4.07692	0.09084	3.91385	0.1021	3.91385	0.08499
0.105	0.515	--	--	--	--	0.475	0.05685		0.13528	-0.60115	0.12578	-0.23379	0.13136	-0.06532	0.13136	-0.0089		--	--	--	--	--	--	--	--		0.105	0.63843	--	--	--	--		4.15385	0.09231	3.98769	0.1035	3.98769	0.08651
0.107	0.5198	--	--	--	--	0.465	0.05021		0.11811	-0.60781	0.10924	-0.23791	0.11545	-0.0668	0.11545	-0.00997		--	--	--	--	--	--	--	--		0.107	0.64438	--	--	--	--		4.23077	0.09383	4.06154	0.10491	4.06154	0.08801
0.109	0.5252	--	--	--	--	0.455	0.04525		0.10094	-0.61446	0.0927	-0.23884	0.09954	-0.06843	0.09954	-0.01075		--	--	--	--	--	--	--	--		0.109	0.65107	--	--	--	--		4.30769	0.09531	4.13538	0.10631	4.13538	0.08951
0.111	0.527	--	--	--	--	0.445	0.04075		0.08377	-0.61446	0.07616	-0.2424	0.08363	-0.07017	0.08364	-0.01207		--	--	--	--	--	--	--	--		0.111	0.65331	--	--	--	--		4.38462	0.09678	4.20923	0.10771	4.20923	0.09101
0.113	0.5312	--	--	--	--	0.435	0.03714		0.0666	-0.62091	0.05962	-0.24558	0.06773	-0.07163	0.06773	-0.01312		--	--	--	--	--	--	--	--		0.113	0.65851	--	--	--	--		4.46154	0.09824	4.28308	0.10902	4.28308	0.0925
0.115	0.5342	--	--	--	--	0.425	0.034		0.04943	-0.62757	0.04308	-0.24895	0.05182	-0.07392	0.05182	-0.01446		--	--	--	--	--	--	--	--		0.115	0.66223	--	--	--	--		4.53846	0.09973	4.35692	0.11042	4.35692	0.094
0.117	0.5384	--	--	--	--	0.415	0.03139		0.03227	-0.63422	0.02654	-0.25213	0.03591	-0.07604	0.03591	-0.0161		--	--	--	--	--	--	--	--		0.117	0.66744	--	--	--	--		4.61538	0.1012	4.43077	0.11182	4.43077	0.09548
0.119	0.5396	--	--	--	--	0.405	0.02862		0.0151	-0.63422	0.01	-0.25644	0.02	-0.0789	0.02	-0.01797		--	--	--	--	--	--	--	--		0.119	0.66893	--	--	--	--		4.69231	0.10268	4.50462	0.11322	4.50462	0.09698
0.121	0.5426	--	--	--	--	0.395	0.02642		0.005	-0.64732	--	--	--	--	--	--		--	--	--	--	--	--	--	--		0.121	0.67264	--	--	--	--		4.76923	0.10408	4.57846	0.11463	4.57846	0.09846
0.123	0.545	--	--	--	--	0.385	0.02433		--	--	--	--	--	--	--	--		--	--	--	--	--	--	--	--		0.123	0.67562	--	--	--	--		4.84615	0.10559	4.65231	0.11593	4.65231	0.09994
0.125	0.5468	--	--	--	--	0.375	0.02229		--	--	--	--	--	--	--	--		--	--	--	--	--	--	--	--		0.125	0.67785	--	--	--	--		4.92308	0.10699	4.72615	0.11733	4.72615	0.10145
0.127	0.5492	--	--	--	--	0.365	0.02036		--	--	--	--	--	--	--	--		--	--	--	--	--	--	--	--		0.127	0.68083	--	--	--	--		5	0.10849	4.8	0.11873	4.8	0.10296
0.129	0.5498	--	--	--	--	0.355	0.01811		--	--	--	--	--	--	--	--		--	--	--	--	--	--	--	--		0.129	0.68157	--	--	--	--		5.07692	0.10989	4.87385	0.12014	4.87385	0.10446
0.131	0.5516	--	--	--	--	0.345	0.01617		--	--	--	--	--	--	--	--		--	--	--	--	--	--	--	--		0.131	0.6838	--	--	--	--		5.15385	0.11129	4.94769	0.12154	4.94769	0.10586
0.133	0.5534	--	--	--	--	0.335	0.0144		--	--	--	--	--	--	--	--		--	--	--	--	--	--	--	--		0.133	0.68603	--	--	--	--		5.23077	0.11269	5.02154	0.12294	5.02154	0.10736
0.135	0.554	--	--	--	--	0.325	0.01262		--	--	--	--	--	--	--	--		--	--	--	--	--	--	--	--		0.135	0.68678	--	--	--	--		5.30769	0.11419	5.09538	0.12425	5.09538	0.10886
0.137	0.5564	--	--	--	--	0.315	0.01063		--	--	--	--	--	--	--	--		--	--	--	--	--	--	--	--		0.137	0.68975	--	--	--	--		5.38462	0.11559	5.16923	0.12565	5.16923	0.11037
0.139	0.5564	--	--	--	--	0.305	0.0087		--	--	--	--	--	--	--	--		--	--	--	--	--	--	--	--		0.139	0.68975	--	--	--	--		5.46154	0.1171	5.24308	0.12705	5.24308	0.11177
0.141	0.5576	--	--	--	--	0.295	0.00713		--	--	--	--	--	--	--	--		--	--	--	--	--	--	--	--		0.141	0.69124	--	--	--	--		5.53846	0.1185	5.31692	0.12845	5.31692	0.11327
0.143	0.5576	--	--	--	--	0.285	0.00504		--	--	--	--	--	--	--	--		--	--	--	--	--	--	--	--		0.143	0.69124	--	--	--	--		5.61538	0.1199	5.39077	0.12986	5.39077	0.11477
0.145	0.5582	--	--	--	--	0.275	0.00352		--	--	--	--	--	--	--	--		--	--	--	--	--	--	--	--		0.145	0.69198	--	--	--	--		5.69231	0.1213	5.46462	0.13126	5.46462	0.11618
0.147	0.5588	--	--	--	--	0.265	0.00159		--	--	--	--	--	--	--	--		--	--	--	--	--	--	--	--		0.147	0.69273	--	--	--	--		5.76923	0.1228	5.53846	0.13266	5.53846	0.11768
0.149	0.5606	--	--	--	--	0.255	-0.000714585		--	--	--	--	--	--	--	--		--	--	--	--	--	--	--	--		0.149	0.69496	--	--	--	--		5.84615	0.1242	5.61231	0.13407	5.61231	0.11918
0.151	0.56	--	--	--	--	0.245	-0.00281		--	--	--	--	--	--	--	--		--	--	--	--	--	--	--	--		0.151	0.69421	--	--	--	--		5.92308	0.1256	5.68615	0.13547	5.68615	0.12058
0.153	0.5594	--	--	--	--	0.235	-0.00526		--	--	--	--	--	--	--	--		--	--	--	--	--	--	--	--		0.153	0.69347	--	--	--	--		6	0.1269	5.76	0.13687	5.76	0.12208
0.155	0.5594	--	--	--	--	0.225	-0.00725		--	--	--	--	--	--	--	--		--	--	--	--	--	--	--	--		0.155	0.69347	--	--	--	--		6.07692	0.1284	5.83385	0.13817	5.83385	0.12349
0.157	0.56	--	--	--	--	0.215	-0.00992		--	--	--	--	--	--	--	--		--	--	--	--	--	--	--	--		0.157	0.69421	--	--	--	--		6.15385	0.12981	5.90769	0.13958	5.90769	0.12499
0.159	0.56	--	--	--	--	0.205	-0.0119		--	--	--	--	--	--	--	--		--	--	--	--	--	--	--	--		0.159	0.69421	--	--	--	--		6.23077	0.13121	5.98154	0.14098	5.98154	0.12649
0.161	0.5588	--	--	--	--	0.195	-0.01457		--	--	--	--	--	--	--	--		--	--	--	--	--	--	--	--		0.161	0.69273	--	--	--	--		6.30769	0.13261	6.05538	0.14238	6.05538	0.12789
0.163	0.5588	--	--	--	--	0.185	-0.0175		--	--	--	--	--	--	--	--		--	--	--	--	--	--	--	--		0.163	0.69273	--	--	--	--		6.38462	0.13391	6.12923	0.14378	6.12923	0.12939
0.165	0.5576	--	--	--	--	0.175	-0.01996		--	--	--	--	--	--	--	--		--	--	--	--	--	--	--	--		0.165	0.69124	--	--	--	--		6.46154	0.13531	6.20308	0.14519	6.20308	0.1308
0.167	0.5576	--	--	--	--	0.165	-0.02309		--	--	--	--	--	--	--	--		--	--	--	--	--	--	--	--		0.167	0.69124	--	--	--	--		6.53846	0.13671	6.27692	0.14659	6.27692	0.1323
0.169	0.5564	--	--	--	--	0.155	-0.02639		--	--	--	--	--	--	--	--		--	--	--	--	--	--	--	--		0.169	0.68975	--	--	--	--		6.61538	0.13811	6.35077	0.14799	6.35077	0.1337
0.171	0.5558	--	--	--	--	0.145	-0.0301		--	--	--	--	--	--	--	--		--	--	--	--	--	--	--	--		0.171	0.68901	--	--	--	--		6.69231	0.13951	6.42462	0.1495	6.42462	0.1352
0.173	0.5552	--	--	--	--	0.135	-0.03402		--	--	--	--	--	--	--	--		--	--	--	--	--	--	--	--		0.173	0.68826	--	--	--	--		6.76923	0.14081	6.49846	0.1509	6.49846	0.13661
0.175	0.5546	--	--	--	--	0.125	-0.03826		--	--	--	--	--	--	--	--		--	--	--	--	--	--	--	--		0.175	0.68752	--	--	--	--		6.84615	0.14222	6.57231	0.1523	6.57231	0.13801
0.177	0.5534	--	--	--	--	0.115	-0.04233		--	--	--	--	--	--	--	--		--	--	--	--	--	--	--	--		0.177	0.68603	--	--	--	--		6.92308	0.14362	6.64615	0.1537	6.64615	0.13951
0.179	0.5516	--	--	--	--	0.105	-0.04805		--	--	--	--	--	--	--	--		--	--	--	--	--	--	--	--		0.179	0.6838	--	--	--	--		7	0.14492	6.72	0.15511	6.72	0.14091
0.181	0.5516	--	--	--	--	0.095	-0.05418		--	--	--	--	--	--	--	--		--	--	--	--	--	--	--	--		0.181	0.6838	--	--	--	--		7.07692	0.14632	6.79385	0.15651	6.79385	0.14241
0.183	0.5504	--	--	--	--	0.085	-0.06093		--	--	--	--	--	--	--	--		--	--	--	--	--	--	--	--		0.183	0.68231	--	--	--	--		7.15385	0.14762	6.86769	0.15791	6.86769	0.14382
0.185	0.5486	--	--	--	--	0.075	-0.06838		--	--	--	--	--	--	--	--		--	--	--	--	--	--	--	--		0.185	0.68008	--	--	--	--		7.23077	0.14902	6.94154	0.15932	6.94154	0.14522
0.187	0.5486	--	--	--	--	0.065	-0.07628		--	--	--	--	--	--	--	--		--	--	--	--	--	--	--	--		0.187	0.68008	--	--	--	--		7.30769	0.15032	7.01538	0.16072	7.01538	0.14672
0.189	0.5474	--	--	--	--	0.055	-0.08533		--	--	--	--	--	--	--	--		--	--	--	--	--	--	--	--		0.189	0.6786	--	--	--	--		7.38462	0.15172	7.08923	0.16212	7.08923	0.14812
0.191	0.5462	--	--	--	--	0.045	-0.09488		--	--	--	--	--	--	--	--		--	--	--	--	--	--	--	--		0.191	0.67711	--	--	--	--		7.46154	0.15302	7.16308	0.16352	7.16308	0.14953
0.193	0.545	--	--	--	--	0.035	-0.10595		--	--	--	--	--	--	--	--		--	--	--	--	--	--	--	--		0.193	0.67562	--	--	--	--		7.53846	0.15443	7.23692	0.16493	7.23692	0.15103
0.195	0.5426	--	--	--	--	0.025	-0.11776		--	--	--	--	--	--	--	--		--	--	--	--	--	--	--	--		0.195	0.67264	--	--	--	--		7.61538	0.15573	7.31077	0.16643	7.31077	0.15243
0.197	0.542	--	--	--	--	0.015	-0.13068		--	--	--	--	--	--	--	--		--	--	--	--	--	--	--	--		0.197	0.6719	--	--	--	--		7.69231	0.15713	7.38462	0.16783	7.38462	0.15383
0.199	0.5402	--	--	--	--	0.005	-0.14492		--	--	--	--	--	--	--	--		--	--	--	--	--	--	--	--		0.199	0.66967	--	--	--	--		7.76923	0.15843	7.45846	0.16924	7.45846	0.15533
0.201	0.5402	--	--	--	--	--	--		--	--	--	--	--	--	--	--											0.201	0.66967	--	--	--	--		7.84615	0.15973	7.53231	0.17064	7.53231	0.15674
0.203	0.5378	--	--	--	--	--	--		--	--	--	--	--	--	--	--											0.203	0.66669	--	--	--	--		7.92308	0.16113	7.60615	0.17204	7.60615	0.15814
0.205	0.5378	--	--	--	--	--	--		--	--	--	--	--	--	--	--											0.205	0.66669	--	--	--	--		8	0.16243	7.68	0.17354	7.68	0.15954
0.207	0.5354	--	--	--	--	--	--		--	--	--	--	--	--	--	--											0.207	0.66372	--	--	--	--		8.07692	0.16373	7.75385	0.17495	7.75385	0.16104
0.209	0.5348	--	--	--	--	--	--		--	--	--	--	--	--	--	--											0.209	0.66298	--	--	--	--		8.15385	0.16503	7.82769	0.17635	7.82769	0.16244
0.211	0.5336	--	--	--	--	--	--		--	--	--	--	--	--	--	--											0.211	0.66149	--	--	--	--		8.23077	0.16644	7.90154	0.17775	7.90154	0.16385
0.213	0.5324	--	--	--	--	--	--		--	--	--	--	--	--	--	--											0.213	0.66	--	--	--	--		8.30769	0.16774	7.97538	0.17926	7.97538	0.16525
0.215	0.53	--	--	--	--	--	--		--	--	--	--	--	--	--	--											0.215	0.65702	--	--	--	--		8.38462	0.16904	8.04923	0.18066	8.04923	0.16675
0.217	0.5294	--	--	--	--	--	--		--	--	--	--	--	--	--	--											0.217	0.65628	--	--	--	--		8.46154	0.17034	8.12308	0.18206	8.12308	0.16815
0.219	0.527	--	--	--	--	--	--		--	--	--	--	--	--	--	--											0.219	0.65331	--	--	--	--		8.53846	0.17164	8.19692	0.18346	8.19692	0.16956
0.221	0.527	--	--	--	--	--	--		--	--	--	--	--	--	--	--											0.221	0.65331	--	--	--	--		8.61538	0.17294	8.27077	0.18497	8.27077	0.17096
0.223	0.5246	--	--	--	--	--	--		--	--	--	--	--	--	--	--											0.223	0.65033	--	--	--	--		8.69231	0.17424	8.34462	0.18637	8.34462	0.17236
0.225	0.524	--	--	--	--	--	--		--	--	--	--	--	--	--	--											0.225	0.64959	--	--	--	--		8.76923	0.17554	8.41846	0.18777	8.41846	0.17376
0.227	0.5222	--	--	--	--	--	--		--	--	--	--	--	--	--	--											0.227	0.64736	--	--	--	--		8.84615	0.17684	8.49231	0.18928	8.49231	0.17516
0.229	0.5216	--	--	--	--	--	--		--	--	--	--	--	--	--	--											0.229	0.64661	--	--	--	--		8.92308	0.17815	8.56615	0.19068	8.56615	0.17657
0.231	0.5192	--	--	--	--	--	--		--	--	--	--	--	--	--	--											0.231	0.64364	--	--	--	--		9	0.17935	8.64	0.19208	8.64	0.17807
0.233	0.5186	--	--	--	--	--	--		--	--	--	--	--	--	--	--											0.233	0.64289	--	--	--	--		9.07692	0.18065	8.71385	0.19358	8.71385	0.17947
0.235	0.5156	--	--	--	--	--	--		--	--	--	--	--	--	--	--											0.235	0.63917	--	--	--	--		9.15385	0.18195	8.78769	0.19499	8.78769	0.18087
0.237	0.5162	--	--	--	--	--	--				--	--	--	--	--	--											0.237	0.63992	--	--	--	--		9.23077	0.18315	8.86154	0.19649	8.86154	0.18227
0.239	0.5138	--	--	--	--	--	--				--	--	--	--	--	--											0.239	0.63694	--	--	--	--		9.30769	0.18445	8.93538	0.19789	8.93538	0.18368
0.241	0.5126	--	--	--	--	--	--																				0.241	0.63545	--	--	--	--		9.38462	0.18575	9.00923	0.1993	9.00923	0.18508
0.243	0.5108	--	--	--	--	--	--																				0.243	0.63322	--	--	--	--		9.46154	0.18705	9.08308	0.2008	9.08308	0.18648
0.245	0.5096	--	--	--	--	--	--																				0.245	0.63174	--	--	--	--		9.53846	0.18825	9.15692	0.2022	9.15692	0.18788
0.247	0.5096	--	--	--	--	--	--																				0.247	0.63174	--	--	--	--		9.61538	0.18955	9.23077	0.2037	9.23077	0.18929
0.249	0.5072	--	--	--	--	--	--																				0.249	0.62876	--	--	--	--		9.69231	0.19086	9.30462	0.20511	9.30462	0.19069
0.251	0.5054	--	--	--	--	--	--																				0.251	0.62653	--	--	--	--		9.76923	0.19206	9.37846	0.20661	9.37846	0.19209
0.253	0.5054	--	--	--	--	--	--																				0.253	0.62653	--	--	--	--		9.84615	0.19326	9.45231	0.20801	9.45231	0.19349
0.255	0.5042	--	--	--	--	--	--																				0.255	0.62504	--	--	--	--		9.92308	0.19456	9.52615	0.20942	9.52615	0.19489
0.257	0.5024	--	--	--	--	--	--																				0.257	0.62281	--	--	--	--		10	0.19576	9.6	0.21092	9.6	0.1963
0.259	0.5006	--	--	--	--	--	--																				0.259	0.62058	--	--	--	--		10.0769	0.19706	9.67385	0.21242	9.67385	0.1977
0.261	0.5012	--	--	--	--	--	--																				0.261	0.62132	--	--	--	--		10.1539	0.19826	9.74769	0.21382	9.74769	0.1991
0.263	0.49868	--	--	--	--	--	--																				0.263	0.6182	--	--	--	--		10.2308	0.19956	9.82154	0.21533	9.82154	0.2005
0.265	0.4973	--	--	--	--	--	--																				0.265	0.61649	--	--	--	--		10.3077	0.20076	9.89538	0.21673	9.89538	0.2019
0.267	0.49658	--	--	--	--	--	--																				0.267	0.6156	--	--	--	--		10.3846	0.20207	9.96923	0.21823	9.96923	0.20331
0.269	0.49598	--	--	--	--	--	--																				0.269	0.61485	--	--	--	--		10.4615	0.20327	10.0431	0.21964	10.0431	0.20471
0.271	0.49454	--	--	--	--	--	--																				0.271	0.61307	--	--	--	--		10.5385	0.20457	10.1169	0.22114	10.1169	0.20611
0.273	0.4928	--	--	--	--	--	--																				0.273	0.61091	--	--	--	--		10.6154	0.20577	10.1908	0.22254	10.1908	0.20741
0.275	0.4919	--	--	--	--	--	--																				0.275	0.60979	--	--	--	--		10.6923	0.20707	10.2646	0.22404	10.2646	0.20881
0.277	0.49034	--	--	--	--	--	--																				0.277	0.60786	--	--	--	--		10.7692	0.20827	10.3385	0.22545	10.3385	0.21022
0.279	0.4895	--	--	--	--	--	--																				0.279	0.60682	--	--	--	--		10.8461	0.20947	10.4123	0.22695	10.4123	0.21162
0.281	0.4877	--	--	--	--	--	--																				0.281	0.60459	--	--	--	--		10.9231	0.21077	10.4862	0.22835	10.4862	0.21302
0.283	0.48758	--	--	--	--	--	--																				0.283	0.60444	--	--	--	--		11	0.21187	10.56	0.22986	10.56	0.21442
0.285	0.48758	--	--	--	--	--	--																				0.285	0.60444	--	--	--	--		11.0769	0.21317	10.6339	0.23126	10.6339	0.21583
0.287	0.48572	--	--	--	--	--	--																				0.287	0.60213	--	--	--	--		11.1539	0.21438	10.7077	0.23276	10.7077	0.21713
0.289	0.48392	--	--	--	--	--	--																				0.289	0.5999	--	--	--	--		11.2308	0.21558	10.7815	0.23417	10.7815	0.21853
0.291	0.48278	--	--	--	--	--	--																				0.291	0.59849	--	--	--	--		11.3077	0.21688	10.8554	0.23567	10.8554	0.21993
0.293	0.4817	--	--	--	--	--	--																				0.293	0.59715	--	--	--	--		11.3846	0.21808	10.9292	0.23717	10.9292	0.22133
0.295	0.47966	--	--	--	--	--	--																				0.295	0.59462	--	--	--	--		11.4615	0.21928	11.0031	0.23867	11.0031	0.22274
0.297	0.48074	--	--	--	--	--	--																				0.297	0.59596	--	--	--	--		11.5385	0.22038	11.0769	0.24008	11.0769	0.22404
0.299	0.47786	--	--	--	--	--	--																				0.299	0.59239	--	--	--	--		11.6154	0.22148	11.1508	0.24158	11.1508	0.22544
0.301	0.47798	--	--	--	--	--	--																				0.301	0.59254	--	--	--	--		11.6923	0.22268	11.2246	0.24298	11.2246	0.22684
0.303	0.47612	--	--	--	--	--	--																				0.303	0.59023	--	--	--	--		11.7692	0.22388	11.2985	0.24449	11.2985	0.22814
0.305	0.47462	--	--	--	--	--	--																				0.305	0.58837	--	--	--	--		11.8461	0.22508	11.3723	0.24589	11.3723	0.22955
0.307	0.47498	--	--	--	--	--	--																				0.307	0.58882	--	--	--	--		11.9231	0.22629	11.4461	0.24739	11.4461	0.23095
0.309	0.47354	--	--	--	--	--	--																				0.309	0.58703	--	--	--	--		12	0.22759	11.52	0.24889	11.52	0.23235
0.311	0.47156	--	--	--	--	--	--																				0.311	0.58458	--	--	--	--		12.0769	0.22879	11.5938	0.2503	11.5938	0.23365
0.313	0.47114	--	--	--	--	--	--																				0.313	0.58406	--	--	--	--		12.1539	0.22999	11.6677	0.2518	11.6677	0.23505
0.315	0.4703	--	--	--	--	--	--																				0.315	0.58302	--	--	--	--		12.2308	0.23109	11.7415	0.2532	11.7415	0.23646
0.317	0.46886	--	--	--	--	--	--																				0.317	0.58123	--	--	--	--		12.3077	0.23239	11.8154	0.25471	11.8154	0.23776
0.319	0.46784	--	--	--	--	--	--																				0.319	0.57997	--	--	--	--		12.3846	0.23359	11.8892	0.25621	11.8892	0.23916
0.321	0.46694	--	--	--	--	--	--																				0.321	0.57885	--	--	--	--		12.4615	0.23479	11.9631	0.25761	11.9631	0.24056
0.323	0.46574	--	--	--	--	--	--																				0.323	0.57736	--	--	--	--		12.5385	0.23599	12.0369	0.25911	12.0369	0.24186
0.325	0.46538	--	--	--	--	--	--																				0.325	0.57692	--	--	--	--		12.6154	0.23719	12.1108	0.26062	12.1108	0.24327
0.327	0.46514	--	--	--	--	--	--																				0.327	0.57662	--	--	--	--		12.6923	0.2384	12.1846	0.26202	12.1846	0.24457
0.329	0.4634	--	--	--	--	--	--																				0.329	0.57446	--	--	--	--		12.7692	0.2396	12.2585	0.26352	12.2585	0.24597
0.331	0.46328	--	--	--	--	--	--																				0.331	0.57431	--	--	--	--		12.8461	0.2408	12.3323	0.26503	12.3323	0.24727
0.333	0.46196	--	--	--	--	--	--																				0.333	0.57268	--	--	--	--		12.9231	0.242	12.4062	0.26643	12.4062	0.24867
0.335	0.46046	--	--	--	--	--	--																				0.335	0.57082	--	--	--	--		13	0.2432	12.48	0.26793	12.48	0.25008
0.337	0.46094	--	--	--	--	--	--																				0.337	0.57141	--	--	--	--		13.0769	0.2444	12.5539	0.26944	12.5539	0.25138
0.339	0.45998	--	--	--	--	--	--																				0.339	0.57022	--	--	--	--		13.1539	0.2457	12.6277	0.27084	12.6277	0.25278
0.341	0.45788	--	--	--	--	--	--																				0.341	0.56762	--	--	--	--		13.2308	0.2469	12.7015	0.27234	12.7015	0.25408
0.343	0.45836	--	--	--	--	--	--																				0.343	0.56821	--	--	--	--		13.3077	0.2481	12.7754	0.27374	12.7754	0.25549
0.345	0.45674	--	--	--	--	--	--																				0.345	0.56621	--	--	--	--		13.3846	0.2493	12.8492	0.27525	12.8492	0.25689
0.347	0.45548	--	--	--	--	--	--																				0.347	0.56464	--	--	--	--		13.4615	0.2505	12.9231	0.27675	12.9231	0.25819
0.349	0.45542	--	--	--	--	--	--																				0.349	0.56457	--	--	--	--		13.5385	0.25171	12.9969	0.27815	12.9969	0.25959
0.351	0.455	--	--	--	--	--	--																				0.351	0.56405	--	--	--	--		13.6154	0.25281	13.0708	0.27966	13.0708	0.26089
0.353	0.45314	--	--	--	--	--	--																				0.353	0.56174	--	--	--	--		13.6923	0.25401	13.1446	0.28116	13.1446	0.2623
0.355	0.45278	--	--	--	--	--	--																				0.355	0.5613	--	--	--	--		13.7692	0.25521	13.2185	0.28256	13.2185	0.2636
0.357	0.4529	--	--	--	--	--	--																				0.357	0.56145	--	--	--	--		13.8461	0.25641	13.2923	0.28406	13.2923	0.265
0.359	0.45128	--	--	--	--	--	--																				0.359	0.55944	--	--	--	--		13.9231	0.25761	13.3661	0.28557	13.3661	0.2663
0.361	0.45134	--	--	--	--	--	--																				0.361	0.55951	--	--	--	--		14	0.25881	13.44	0.28697	13.44	0.2677
0.363	0.4505	--	--	--	--	--	--																				0.363	0.55847	--	--	--	--		14.0769	0.26011	13.5138	0.28847	13.5138	0.26901
0.365	0.44912	--	--	--	--	--	--																				0.365	0.55676	--	--	--	--		14.1539	0.26131	13.5877	0.28988	13.5877	0.27041
0.367	0.44876	--	--	--	--	--	--																				0.367	0.55631	--	--	--	--		14.2308	0.26251	13.6615	0.29138	13.6615	0.27171
0.369	0.44846	--	--	--	--	--	--																				0.369	0.55594	--	--	--	--		14.3077	0.26372	13.7354	0.29288	13.7354	0.27311
0.371	0.44726	--	--	--	--	--	--																				0.371	0.55445	--	--	--	--		14.3846	0.26502	13.8092	0.29428	13.8092	0.27441
0.373	0.4463	--	--	--	--	--	--																				0.373	0.55326	--	--	--	--		14.4615	0.26612	13.8831	0.29579	13.8831	0.27582
0.375	0.4466	--	--	--	--	--	--																				0.375	0.55364	--	--	--	--		14.5385	0.26732	13.9569	0.29719	13.9569	0.27712
0.377	0.44492	--	--	--	--	--	--																				0.377	0.55155	--	--	--	--		14.6154	0.26842	14.0308	0.29869	14.0308	0.27852
0.379	0.44414	--	--	--	--	--	--																				0.379	0.55059	--	--	--	--		14.6923	0.26962	14.1046	0.3002	14.1046	0.27982
0.381	0.44462	--	--	--	--	--	--																				0.381	0.55118	--	--	--	--		14.7692	0.27082	14.1785	0.3016	14.1785	0.28112
0.383	0.44318	--	--	--	--	--	--																				0.383	0.5494	--	--	--	--		14.8461	0.27202	14.2523	0.3031	14.2523	0.28253
0.385	0.44192	--	--	--	--	--	--																				0.385	0.54783	--	--	--	--		14.9231	0.27322	14.3262	0.30451	14.3262	0.28383
0.387	0.44252	--	--	--	--	--	--																				0.387	0.54858	--	--	--	--		15	0.27442	14.4	0.30601	14.4	0.28523
0.389	0.44084	--	--	--	--	--	--																				0.389	0.5465	--	--	--	--		15.0769	0.27563	14.4739	0.30751	14.4739	0.28653
0.391	0.44012	--	--	--	--	--	--																				0.391	0.5456	--	--	--	--		15.1539	0.27683	14.5477	0.30891	14.5477	0.28793
0.393	0.43964	--	--	--	--	--	--																				0.393	0.54501	--	--	--	--		15.2308	0.27803	14.6215	0.31042	14.6215	0.28924
0.395	0.43886	--	--	--	--	--	--																				0.395	0.54404	--	--	--	--		15.3077	0.27923	14.6954	0.31192	14.6954	0.29064
0.397	0.4379	--	--	--	--	--	--																				0.397	0.54285	--	--	--	--		15.3846	0.28043	14.7692	0.31332	14.7692	0.29194
0.399	0.4379	--	--	--	--	--	--																				0.399	0.54285	--	--	--	--		15.4615	0.28163	14.8431	0.31483	14.8431	0.29324
0.401	0.43802	--	--	--	--	--	--																				0.401	0.543	--	--	--	--		15.5385	0.28283	14.9169	0.31623	14.9169	0.29464
0.403	0.43676	--	--	--	--	--	--																				0.403	0.54144	--	--	--	--		15.6154	0.28403	14.9908	0.31773	14.9908	0.29595
0.405	0.43574	--	--	--	--	--	--																				0.405	0.54017	--	--	--	--		15.6923	0.28523	15.0646	0.31913	15.0646	0.29735
0.407	0.43646	--	--	--	--	--	--																				0.407	0.54107	--	--	--	--		15.7692	0.28643	15.1385	0.32064	15.1385	0.29865
0.409	0.4358	--	--	--	--	--	--																				0.409	0.54025	--	--	--	--		15.8461	0.28754	15.2123	0.32204	15.2123	0.29995
0.411	0.43556	--	--	--	--	--	--																				0.411	0.53995	--	--	--	--		15.9231	0.28874	15.2861	0.32354	15.2861	0.30135
0.413	0.43436	--	--	--	--	--	--																				0.413	0.53846	--	--	--	--		16	0.28994	15.36	0.32495	15.36	0.30266
0.415	0.43544	--	--	--	--	--	--																				0.415	0.5398	--	--	--	--		16.0769	0.29114	15.4338	0.32635	15.4338	0.30396
0.417	0.4334	--	--	--	--	--	--																				0.417	0.53727	--	--	--	--		16.1538	0.29234	15.5077	0.32785	15.5077	0.30536
0.419	0.4334	--	--	--	--	--	--																				0.419	0.53727	--	--	--	--		16.2308	0.29354	15.5815	0.32925	15.5815	0.30666
0.421	0.43376	--	--	--	--	--	--																				0.421	0.53772	--	--	--	--		16.3077	0.29474	15.6554	0.33076	15.6554	0.30806
0.423	0.43298	--	--	--	--	--	--																				0.423	0.53675	--	--	--	--		16.3846	0.29594	15.7292	0.33216	15.7292	0.30937
0.425	0.43208	--	--	--	--	--	--																				0.425	0.53564	--	--	--	--		16.4615	0.29704	15.8031	0.33366	15.8031	0.31067
0.427	0.4328	--	--	--	--	--	--																				0.427	0.53653	--	--	--	--		16.5385	0.29834	15.8769	0.33507	15.8769	0.31207
0.429	0.43274	--	--	--	--	--	--																				0.429	0.53645	--	--	--	--		16.6154	0.29955	15.9508	0.33647	15.9508	0.31337
0.431	0.4313	--	--	--	--	--	--																				0.431	0.53467	--	--	--	--		16.6923	0.30065	16.0246	0.33797	16.0246	0.31477
0.433	0.43094	--	--	--	--	--	--																				0.433	0.53422	--	--	--	--		16.7692	0.30195	16.0985	0.33937	16.0985	0.31608
0.435	0.43166	--	--	--	--	--	--																				0.435	0.53512	--	--	--	--		16.8462	0.30315	16.1723	0.34088	16.1723	0.31738
0.437	0.43082	--	--	--	--	--	--																				0.437	0.53407	--	--	--	--		16.9231	0.30435	16.2462	0.34228	16.2462	0.31878
0.439	0.4301	--	--	--	--	--	--																				0.439	0.53318	--	--	--	--		17	0.30545	16.32	0.34368	16.32	0.32008
0.441	0.43118	--	--	--	--	--	--																				0.441	0.53452	--	--	--	--		17.0769	0.30665	16.3939	0.34519	16.3939	0.32138
0.443	0.43082	--	--	--	--	--	--																				0.443	0.53407	--	--	--	--		17.1538	0.30785	16.4677	0.34659	16.4677	0.32279
0.445	0.42992	--	--	--	--	--	--																				0.445	0.53296	--	--	--	--		17.2308	0.30905	16.5415	0.34799	16.5415	0.32409
0.447	0.43028	--	--	--	--	--	--																				0.447	0.5334	--	--	--	--		17.3077	0.31025	16.6154	0.3495	16.6154	0.32539
0.449	0.42878	--	--	--	--	--	--																				0.449	0.53155	--	--	--	--		17.3846	0.31145	16.6892	0.3509	16.6892	0.32679
0.451	0.42986	--	--	--	--	--	--																				0.451	0.53288	--	--	--	--		17.4615	0.31266	16.7631	0.3523	16.7631	0.32809
0.453	0.42914	--	--	--	--	--	--																				0.453	0.53199	--	--	--	--		17.5385	0.31386	16.8369	0.3538	16.8369	0.3295
0.455	0.4295	--	--	--	--	--	--																				0.455	0.53244	--	--	--	--		17.6154	0.31506	16.9108	0.35521	16.9108	0.3308
0.457	0.42962	--	--	--	--	--	--																				0.457	0.53259	--	--	--	--		17.6923	0.31626	16.9846	0.35661	16.9846	0.3321
0.459	0.42998	--	--	--	--	--	--																				0.459	0.53303	--	--	--	--		17.7692	0.31746	17.0585	0.35811	17.0585	0.3335
0.461	0.4295	--	--	--	--	--	--																				0.461	0.53244	--	--	--	--		17.8462	0.31866	17.1323	0.35952	17.1323	0.3348
0.463	0.43022	--	--	--	--	--	--																				0.463	0.53333	--	--	--	--		17.9231	0.31986	17.2062	0.36092	17.2062	0.33611
0.465	0.42938	--	--	--	--	--	--																				0.465	0.53229	--	--	--	--		18	0.32106	17.28	0.36232	17.28	0.33751
0.467	0.42974	--	--	--	--	--	--																				0.467	0.53274	--	--	--	--		18.0769	0.32226	17.3539	0.36382	17.3539	0.33881
0.469	0.42902	--	--	--	--	--	--																				0.469	0.53184	--	--	--	--		18.1538	0.32356	17.4277	0.36523	17.4277	0.34011
0.471	0.42974	--	--	--	--	--	--																				0.471	0.53274	--	--	--	--		18.2308	0.32477	17.5015	0.36663	17.5015	0.34151
0.473	0.42992	--	--	--	--	--	--																				0.473	0.53296	--	--	--	--		18.3077	0.32587	17.5754	0.36803	17.5754	0.34282
0.475	0.43118	--	--	--	--	--	--																				0.475	0.53452	--	--	--	--		18.3846	0.32707	17.6492	0.36954	17.6492	0.34412
0.477	0.43058	--	--	--	--	--	--																				0.477	0.53378	--	--	--	--		18.4615	0.32827	17.7231	0.37094	17.7231	0.34552
0.479	0.4307	--	--	--	--	--	--																				0.479	0.53393	--	--	--	--		18.5385	0.32957	17.7969	0.37234	17.7969	0.34682
0.481	0.4307	--	--	--	--	--	--																				0.481	0.53393	--	--	--	--		18.6154	0.33077	17.8708	0.37374	17.8708	0.34812
0.483	0.431	--	--	--	--	--	--																				0.483	0.5343	--	--	--	--		18.6923	0.33197	17.9446	0.37525	17.9446	0.34953
0.485	0.4313	--	--	--	--	--	--																				0.485	0.53467	--	--	--	--		18.7692	0.33317	18.0185	0.37665	18.0185	0.35083
0.487	0.43304	--	--	--	--	--	--																				0.487	0.53683	--	--	--	--		18.8462	0.33437	18.0923	0.37805	18.0923	0.35223
0.489	0.43178	--	--	--	--	--	--																				0.489	0.53526	--	--	--	--		18.9231	0.33567	18.1661	0.37945	18.1661	0.35353
0.491	0.4319	--	--	--	--	--	--																				0.491	0.53541	--	--	--	--		19	0.33688	18.24	0.38096	18.24	0.35483
0.493	0.43256	--	--	--	--	--	--																				0.493	0.53623	--	--	--	--		19.0769	0.33808	18.3138	0.38236	18.3138	0.35624
0.495	0.4337	--	--	--	--	--	--																				0.495	0.53764	--	--	--	--		19.1538	0.33928	18.3877	0.38376	18.3877	0.35754
0.497	0.43388	--	--	--	--	--	--																				0.497	0.53787	--	--	--	--		19.2308	0.34048	18.4615	0.38517	18.4615	0.35884
0.499	0.43436	--	--	--	--	--	--																				0.499	0.53846	--	--	--	--		19.3077	0.34178	18.5354	0.38657	18.5354	0.36014
0.499	0.3515	--	--	--	--	--	--																				0.499	0.43574	--	--	--	--		19.3846	0.34298	18.6092	0.38797	18.6092	0.36154
0.497	0.272	--	--	--	--	--	--																				0.497	0.33719	--	--	--	--		19.4615	0.34418	18.6831	0.38948	18.6831	0.36285
0.495	0.21974	--	--	--	--	--	--																				0.495	0.2724	--	--	--	--		19.5385	0.34538	18.7569	0.39088	18.7569	0.36415
0.493	0.17618	--	--	--	--	--	--																				0.493	0.2184	--	--	--	--		19.6154	0.34658	18.8308	0.39228	18.8308	0.36555
0.491	0.1391	--	--	--	--	--	--																				0.491	0.17244	--	--	--	--		19.6923	0.34778	18.9046	0.39368	18.9046	0.36685
0.489	0.10898	--	--	--	--	--	--																				0.489	0.1351	--	--	--	--		19.7692	0.34899	18.9785	0.39509	18.9785	0.36826
0.487	0.08246	--	--	--	--	--	--																				0.487	0.10222	--	--	--	--		19.8462	0.35029	19.0523	0.39649	19.0523	0.36956
0.485	0.0602	--	--	--	--	--	--																				0.485	0.07463	--	--	--	--		19.9231	0.35149	19.1261	0.39789	19.1261	0.37086
0.483	0.0395	--	--	--	--	--	--																				0.483	0.04897	--	--	--	--		20	0.35269	19.2	0.39929	19.2	0.37226
0.481	0.02048	--	--	--	--	--	--																				0.481	0.02539	--	--	--	--		20.0769	0.35389	19.2738	0.4007	19.2738	0.37356
0.479	0.00464	--	--	--	--	--	--																				0.479	0.00575	--	--	--	--		20.1538	0.35509	19.3477	0.4021	19.3477	0.37497
0.477	-0.00976	--	--	--	--	--	--																				0.477	-0.0121	--	--	--	--		20.2308	0.35629	19.4215	0.4035	19.4215	0.37627
0.475	-0.02356	--	--	--	--	--	--																				0.475	-0.02921	--	--	--	--		20.3077	0.35749	19.4954	0.40501	19.4954	0.37757
0.473	-0.03532	--	--	--	--	--	--																				0.473	-0.04379	--	--	--	--		20.3846	0.35879	19.5692	0.40641	19.5692	0.37897
0.471	-0.04622	--	--	--	--	--	--																				0.471	-0.05729	--	--	--	--		20.4615	0.35999	19.6431	0.40781	19.6431	0.38027
0.469	-0.05489	--	--	--	--	--	--																				0.469	-0.06805	--	--	--	--		20.5385	0.3612	19.7169	0.40921	19.7169	0.38158
0.467	-0.06493	--	--	--	--	--	--																				0.467	-0.08049	--	--	--	--		20.6154	0.3624	19.7908	0.41062	19.7908	0.38288
0.465	-0.07296	--	--	--	--	--	--																				0.465	-0.09044	--	--	--	--		20.6923	0.3636	19.8646	0.41202	19.8646	0.38428
0.463	-0.08022	--	--	--	--	--	--																				0.463	-0.09944	--	--	--	--		20.7692	0.3649	19.9385	0.41342	19.9385	0.38558
0.461	-0.08859	--	--	--	--	--	--																				0.461	-0.10983	--	--	--	--		20.8462	0.3661	20.0123	0.41483	20.0123	0.38688
0.459	-0.09509	--	--	--	--	--	--																				0.459	-0.11788	--	--	--	--		20.9231	0.3673	20.0861	0.41623	20.0861	0.38829
0.457	-0.10052	--	--	--	--	--	--																				0.457	-0.12461	--	--	--	--		21	0.3685	20.16	0.41763	20.16	0.38959
0.455	-0.10689	--	--	--	--	--	--																				0.455	-0.13251	--	--	--	--		21.0769	0.3698	20.2339	0.41903	20.2339	0.39089
0.453	-0.11309	--	--	--	--	--	--																				0.453	-0.1402	--	--	--	--		21.1538	0.371	20.3077	0.42044	20.3077	0.39229
0.451	-0.11811	--	--	--	--	--	--																				0.451	-0.14641	--	--	--	--		21.2308	0.3722	20.3815	0.42184	20.3815	0.39359
0.449	-0.12295	--	--	--	--	--	--																				0.449	-0.15242	--	--	--	--		21.3077	0.37341	20.4554	0.42324	20.4554	0.3949
0.447	-0.12643	--	--	--	--	--	--																				0.447	-0.15673	--	--	--	--		21.3846	0.37471	20.5292	0.42465	20.5292	0.3963
0.445	-0.13239	--	--	--	--	--	--																				0.445	-0.16412	--	--	--	--		21.4615	0.37591	20.6031	0.42605	20.6031	0.3976
0.443	-0.13646	--	--	--	--	--	--																				0.443	-0.16917	--	--	--	--		21.5385	0.37711	20.6769	0.42745	20.6769	0.3989
0.441	-0.13995	--	--	--	--	--	--																				0.441	-0.17349	--	--	--	--		21.6154	0.37841	20.7508	0.42885	20.7508	0.4003
0.439	-0.14301	--	--	--	--	--	--																				0.439	-0.17729	--	--	--	--		21.6923	0.37961	20.8246	0.43026	20.8246	0.40161
0.437	-0.14715	--	--	--	--	--	--																				0.437	-0.18241	--	--	--	--		21.7692	0.38081	20.8985	0.43166	20.8985	0.40291
0.435	-0.1521	--	--	--	--	--	--																				0.435	-0.18856	--	--	--	--		21.8462	0.38211	20.9723	0.43296	20.9723	0.40421
0.433	-0.15376	--	--	--	--	--	--																				0.433	-0.19061	--	--	--	--		21.9231	0.38331	21.0462	0.43436	21.0462	0.40551
0.431	-0.15736	--	--	--	--	--	--																				0.431	-0.19507	--	--	--	--		22	0.38462	21.12	0.43577	21.12	0.40691
0.429	-0.15966	--	--	--	--	--	--																				0.429	-0.19792	--	--	--	--		22.0769	0.38582	21.1939	0.43717	21.1939	0.40822
0.427	-0.16306	--	--	--	--	--	--																				0.427	-0.20214	--	--	--	--		22.1538	0.38702	21.2677	0.43857	21.2677	0.40952
0.425	-0.16636	--	--	--	--	--	--																				0.425	-0.20623	--	--	--	--		22.2308	0.38832	21.3415	0.43998	21.3415	0.41092
0.423	-0.16846	--	--	--	--	--	--																				0.423	-0.20883	--	--	--	--		22.3077	0.38962	21.4154	0.44138	21.4154	0.41222
0.421	-0.1711	--	--	--	--	--	--																				0.421	-0.21211	--	--	--	--		22.3846	0.39082	21.4892	0.44278	21.4892	0.41352
0.419	-0.17398	--	--	--	--	--	--																				0.419	-0.21568	--	--	--	--		22.4615	0.39202	21.5631	0.44418	21.5631	0.41493
0.417	-0.17704	--	--	--	--	--	--																				0.417	-0.21947	--	--	--	--		22.5385	0.39332	21.6369	0.44559	21.6369	0.41623
0.415	-0.17896	--	--	--	--	--	--																				0.415	-0.22185	--	--	--	--		22.6154	0.39452	21.7108	0.44699	21.7108	0.41753
0.413	-0.18088	--	--	--	--	--	--																				0.413	-0.22423	--	--	--	--		22.6923	0.39582	21.7846	0.44839	21.7846	0.41893
0.411	-0.18436	--	--	--	--	--	--																				0.411	-0.22855	--	--	--	--		22.7692	0.39703	21.8585	0.4498	21.8585	0.42023
0.409	-0.18646	--	--	--	--	--	--																				0.409	-0.23115	--	--	--	--		22.8462	0.39833	21.9323	0.4512	21.9323	0.42154
0.407	-0.18856	--	--	--	--	--	--																				0.407	-0.23375	--	--	--	--		22.9231	0.39953	22.0062	0.4526	22.0062	0.42284
0.405	-0.1894	--	--	--	--	--	--																				0.405	-0.23479	--	--	--	--		23	0.40073	22.08	0.454	22.08	0.42414
0.403	-0.19258	--	--	--	--	--	--																				0.403	-0.23874	--	--	--	--		23.0769	0.40203	22.1538	0.45531	22.1538	0.42544
0.401	-0.19498	--	--	--	--	--	--																				0.401	-0.24171	--	--	--	--		23.1538	0.40323	22.2277	0.45671	22.2277	0.42684
0.399	-0.196	--	--	--	--	--	--																				0.399	-0.24298	--	--	--	--		23.2308	0.40453	22.3015	0.45811	22.3015	0.42815
0.397	-0.1975	--	--	--	--	--	--																				0.397	-0.24483	--	--	--	--		23.3077	0.40583	22.3754	0.45951	22.3754	0.42945
0.395	-0.2005	--	--	--	--	--	--																				0.395	-0.24855	--	--	--	--		23.3846	0.40703	22.4492	0.46092	22.4492	0.43085
0.393	-0.20146	--	--	--	--	--	--																				0.393	-0.24974	--	--	--	--		23.4615	0.40833	22.5231	0.46232	22.5231	0.43215
0.391	-0.20308	--	--	--	--	--	--																				0.391	-0.25175	--	--	--	--		23.5385	0.40954	22.5969	0.46372	22.5969	0.43345
0.389	-0.20452	--	--	--	--	--	--																				0.389	-0.25354	--	--	--	--		23.6154	0.41084	22.6708	0.46513	22.6708	0.43486
0.387	-0.2065	--	--	--	--	--	--																				0.387	-0.25599	--	--	--	--		23.6923	0.41204	22.7446	0.46653	22.7446	0.43616
0.385	-0.20818	--	--	--	--	--	--																				0.385	-0.25807	--	--	--	--		23.7692	0.41334	22.8185	0.46793	22.8185	0.43746
0.383	-0.20938	--	--	--	--	--	--																				0.383	-0.25956	--	--	--	--		23.8462	0.41464	22.8923	0.46933	22.8923	0.43876
0.381	-0.21208	--	--	--	--	--	--																				0.381	-0.26291	--	--	--	--		23.9231	0.41664	22.9661	0.47064	22.9661	0.44016
0.379	-0.21226	--	--	--	--	--	--																				0.379	-0.26313	--	--	--	--		24	0.41774	23.04	0.47204	23.04	0.44147
0.377	-0.2137	--	--	--	--	--	--																				0.377	-0.26492	--	--	--	--		24.0769	0.41894	23.1138	0.47344	23.1138	0.44277
0.375	-0.21562	--	--	--	--	--	--																				0.375	-0.2673	--	--	--	--		24.1538	0.42024	23.1877	0.47485	23.1877	0.44407
0.373	-0.21712	--	--	--	--	--	--																				0.373	-0.26916	--	--	--	--		24.2308	0.42145	23.2615	0.47625	23.2615	0.44537
0.371	-0.21952	--	--	--	--	--	--																				0.371	-0.27213	--	--	--	--		24.3077	0.42275	23.3354	0.47765	23.3354	0.44667
0.369	-0.21994	--	--	--	--	--	--																				0.369	-0.27265	--	--	--	--		24.3846	0.42395	23.4092	0.47905	23.4092	0.44808
0.367	-0.22078	--	--	--	--	--	--																				0.367	-0.27369	--	--	--	--		24.4615	0.42525	23.4831	0.48046	23.4831	0.44938
0.365	-0.2239	--	--	--	--	--	--																				0.365	-0.27756	--	--	--	--		24.5385	0.42655	23.5569	0.48186	23.5569	0.45068
0.363	-0.22504	--	--	--	--	--	--																				0.363	-0.27898	--	--	--	--		24.6154	0.42775	23.6308	0.48326	23.6308	0.45198
0.361	-0.22612	--	--	--	--	--	--																				0.361	-0.28031	--	--	--	--		24.6923	0.42905	23.7046	0.48467	23.7046	0.45328
0.359	-0.22708	--	--	--	--	--	--																				0.359	-0.2815	--	--	--	--		24.7692	0.43025	23.7785	0.48597	23.7785	0.45459
0.357	-0.22726	--	--	--	--	--	--																				0.357	-0.28173	--	--	--	--		24.8462	0.43155	23.8523	0.48737	23.8523	0.45589
0.355	-0.22978	--	--	--	--	--	--																				0.355	-0.28485	--	--	--	--		24.9231	0.43275	23.9261	0.48877	23.9261	0.45729
0.353	-0.23248	--	--	--	--	--	--																				0.353	-0.2882	--	--	--	--		25	0.43406	24	0.49018	24	0.45859
0.351	-0.23224	--	--	--	--	--	--																				0.351	-0.2879	--	--	--	--		25.0769	0.43526	24.0739	0.49158	24.0739	0.45989
0.349	-0.23404	--	--	--	--	--	--																				0.349	-0.29013	--	--	--	--		25.1538	0.43656	24.1477	0.49298	24.1477	0.4612
0.347	-0.23602	--	--	--	--	--	--																				0.347	-0.29259	--	--	--	--		25.2308	0.43776	24.2215	0.49438	24.2215	0.4625
0.345	-0.23614	--	--	--	--	--	--																				0.345	-0.29274	--	--	--	--		25.3077	0.43906	24.2954	0.49579	24.2954	0.4638
0.343	-0.23764	--	--	--	--	--	--																				0.343	-0.2946	--	--	--	--		25.3846	0.44026	24.3692	0.49709	24.3692	0.4651
0.341	-0.2398	--	--	--	--	--	--																				0.341	-0.29727	--	--	--	--		25.4615	0.44156	24.4431	0.49849	24.4431	0.4663
0.339	-0.24052	--	--	--	--	--	--																				0.339	-0.29817	--	--	--	--		25.5385	0.44276	24.5169	0.4999	24.5169	0.4676
0.337	-0.2413	--	--	--	--	--	--																				0.337	-0.29913	--	--	--	--		25.6154	0.44396	24.5908	0.5013	24.5908	0.46891
0.335	-0.24256	--	--	--	--	--	--																				0.335	-0.30069	--	--	--	--		25.6923	0.44536	24.6646	0.48927	24.6646	0.47021
0.333	-0.24394	--	--	--	--	--	--																				0.333	-0.3024	--	--	--	--		25.7692	0.44657	24.7385	0.47835	24.7385	0.47151
0.331	-0.24574	--	--	--	--	--	--																				0.331	-0.30464	--	--	--	--		25.8462	0.44787	24.8123	0.47324	24.8123	0.47281
0.329	-0.2464	--	--	--	--	--	--																				0.329	-0.30545	--	--	--	--		25.9231	0.44907	24.8862	0.46943	24.8862	0.47411
0.327	-0.24706	--	--	--	--	--	--																				0.327	-0.30627	--	--	--	--		26	0.45037	24.96	0.46623	24.96	0.47542
0.325	-0.24784	--	--	--	--	--	--																				0.325	-0.30724	--	--	--	--		26.0769	0.45157	25.0339	0.46332	25.0339	0.47672
0.323	-0.2503	--	--	--	--	--	--																				0.323	-0.31029	--	--	--	--		26.1538	0.45277	25.1077	0.46072	25.1077	0.47802
0.321	-0.2521	--	--	--	--	--	--																				0.321	-0.31252	--	--	--	--		26.2308	0.45407	25.1815	0.45811	25.1815	0.47932
0.319	-0.25192	--	--	--	--	--	--																				0.319	-0.3123	--	--	--	--		26.3077	0.45537	25.2554	0.45561	25.2554	0.48062
0.317	-0.25384	--	--	--	--	--	--																				0.317	-0.31468	--	--	--	--		26.3846	0.45657	25.3292	0.4532	25.3292	0.48193
0.315	-0.25492	--	--	--	--	--	--																				0.315	-0.31602	--	--	--	--		26.4615	0.45778	25.4031	0.4508	25.4031	0.48323
0.313	-0.25576	--	--	--	--	--	--																				0.313	-0.31706	--	--	--	--		26.5385	0.45908	25.4769	0.44849	25.4769	0.48453
0.311	-0.25738	--	--	--	--	--	--																				0.311	-0.31907	--	--	--	--		26.6154	0.46028	25.5508	0.44609	25.5508	0.48573
0.309	-0.25774	--	--	--	--	--	--																				0.309	-0.31951	--	--	--	--		26.6923	0.46148	25.6246	0.44388	25.6246	0.48703
0.307	-0.259	--	--	--	--	--	--																				0.307	-0.32107	--	--	--	--		26.7692	0.46278	25.6985	0.44158	25.6985	0.48824
0.305	-0.26086	--	--	--	--	--	--																				0.305	-0.32338	--	--	--	--		26.8462	0.46408	25.7723	0.43937	25.7723	0.48954
0.303	-0.26092	--	--	--	--	--	--																				0.303	-0.32345	--	--	--	--		26.9231	0.46528	25.8462	0.43717	25.8462	0.49084
0.301	-0.26218	--	--	--	--	--	--																				0.301	-0.32502	--	--	--	--		27	0.46658	25.92	0.43497	25.92	0.49214
0.299	-0.2647	--	--	--	--	--	--																				0.299	-0.32814	--	--	--	--		27.0769	0.46778	25.9938	0.43276	25.9938	0.49344
0.297	-0.26596	--	--	--	--	--	--																				0.297	-0.3297	--	--	--	--		27.1538	0.46898	26.0677	0.43056	26.0677	0.49465
0.295	-0.26722	--	--	--	--	--	--																				0.295	-0.33126	--	--	--	--		27.2308	0.47019	26.1415	0.42845	26.1415	0.49595
0.293	-0.268	--	--	--	--	--	--																				0.293	-0.33223	--	--	--	--		27.3077	0.47149	26.2154	0.42635	26.2154	0.49725
0.291	-0.26944	--	--	--	--	--	--																				0.291	-0.33402	--	--	--	--		27.3846	0.47269	26.2892	0.42424	26.2892	0.49855
0.289	-0.27076	--	--	--	--	--	--																				0.289	-0.33565	--	--	--	--		27.4615	0.47389	26.3631	0.42204	26.3631	0.49975
0.287	-0.27166	--	--	--	--	--	--																				0.287	-0.33677	--	--	--	--		27.5385	0.47509	26.4369	0.42004	26.4369	0.50085
0.285	-0.27202	--	--	--	--	--	--																				0.285	-0.33721	--	--	--	--		27.6154	0.47629	26.5108	0.41793	26.5108	0.49665
0.283	-0.27502	--	--	--	--	--	--																				0.283	-0.34093	--	--	--	--		27.6923	0.47759	26.5846	0.41583	26.5846	0.49455
0.281	-0.27676	--	--	--	--	--	--																				0.281	-0.34309	--	--	--	--		27.7692	0.47879	26.6585	0.41382	26.6585	0.49244
0.279	-0.2761	--	--	--	--	--	--																				0.279	-0.34227	--	--	--	--		27.8462	0.47999	26.7323	0.41172	26.7323	0.49054
0.277	-0.27748	--	--	--	--	--	--																				0.277	-0.34398	--	--	--	--		27.9231	0.48119	26.8061	0.40972	26.8061	0.48854
0.275	-0.27934	--	--	--	--	--	--																				0.275	-0.34629	--	--	--	--		28	0.4824	26.88	0.40761	26.88	0.48663
0.273	-0.2809	--	--	--	--	--	--																				0.273	-0.34822	--	--	--	--		28.0769	0.4837	26.9538	0.40561	26.9538	0.48473
0.271	-0.28192	--	--	--	--	--	--																				0.271	-0.34949	--	--	--	--		28.1538	0.4849	27.0277	0.4036	27.0277	0.48283
0.269	-0.28312	--	--	--	--	--	--																				0.269	-0.35098	--	--	--	--		28.2308	0.4861	27.1015	0.4016	27.1015	0.48092
0.267	-0.28546	--	--	--	--	--	--																				0.267	-0.35388	--	--	--	--		28.3077	0.4873	27.1754	0.3996	27.1754	0.47902
0.265	-0.28534	--	--	--	--	--	--																				0.265	-0.35373	--	--	--	--		28.3846	0.4885	27.2492	0.39759	27.2492	0.47722
0.263	-0.28798	--	--	--	--	--	--																				0.263	-0.357	--	--	--	--		28.4615	0.4897	27.3231	0.39559	27.3231	0.47532
0.261	-0.28828	--	--	--	--	--	--																				0.261	-0.35737	--	--	--	--		28.5385	0.4909	27.3969	0.39368	27.3969	0.47341
0.259	-0.2902	--	--	--	--	--	--																				0.259	-0.35975	--	--	--	--		28.6154	0.4921	27.4708	0.39168	27.4708	0.47161
0.257	-0.2914	--	--	--	--	--	--																				0.257	-0.36124	--	--	--	--		28.6923	0.4933	27.5446	0.38968	27.5446	0.46981
0.255	-0.2926	--	--	--	--	--	--																				0.255	-0.36273	--	--	--	--		28.7692	0.49451	27.6185	0.38777	27.6185	0.46791
0.253	-0.29566	--	--	--	--	--	--																				0.253	-0.36652	--	--	--	--		28.8462	0.49571	27.6923	0.38587	27.6923	0.4661
0.251	-0.29638	--	--	--	--	--	--																				0.251	-0.36741	--	--	--	--		28.9231	0.49691	27.7661	0.38386	27.7661	0.4643
0.249	-0.29692	--	--	--	--	--	--																				0.249	-0.36808	--	--	--	--		29	0.49811	27.84	0.38196	27.84	0.4624
0.247	-0.29764	--	--	--	--	--	--																				0.247	-0.36898	--	--	--	--		29.0769	0.49931	27.9139	0.38006	27.9139	0.46059
0.245	-0.29908	--	--	--	--	--	--																				0.245	-0.37076	--	--	--	--		29.1538	0.50041	27.9877	0.37815	27.9877	0.45879
0.243	-0.301	--	--	--	--	--	--																				0.243	-0.37314	--	--	--	--		29.2308	0.50161	28.0615	0.37615	28.0615	0.45699
0.241	-0.30232	--	--	--	--	--	--																				0.241	-0.37478	--	--	--	--		29.3077	0.49901	28.1354	0.37424	28.1354	0.45519
0.239	-0.30202	--	--	--	--	--	--																				0.239	-0.3744	--	--	--	--		29.3846	0.49831	28.2092	0.37234	28.2092	0.45338
0.237	-0.30496	--	--	--	--	--	--																				0.237	-0.37805	--	--	--	--		29.4615	0.49621	28.2831	0.37044	28.2831	0.45158
0.235	-0.3064	--	--	--	--	--	--																				0.235	-0.37983	--	--	--	--		29.5385	0.4942	28.3569	0.36863	28.3569	0.44978
0.233	-0.30784	--	--	--	--	--	--																				0.233	-0.38162	--	--	--	--		29.6154	0.4922	28.4308	0.36673	28.4308	0.44798
0.231	-0.3082	--	--	--	--	--	--																				0.231	-0.38207	--	--	--	--		29.6923	0.4902	28.5046	0.36483	28.5046	0.44627
0.229	-0.31006	--	--	--	--	--	--																				0.229	-0.38437	--	--	--	--		29.7692	0.4883	28.5785	0.36292	28.5785	0.44447
0.227	-0.31288	--	--	--	--	--	--																				0.227	-0.38787	--	--	--	--		29.8462	0.4864	28.6523	0.36112	28.6523	0.44267
0.225	-0.313	--	--	--	--	--	--																				0.225	-0.38802	--	--	--	--		29.9231	0.4844	28.7262	0.35921	28.7262	0.44096
0.223	-0.3148	--	--	--	--	--	--																				0.223	-0.39025	--	--	--	--		30	0.4825	28.8	0.35741	28.8	0.43916
0.221	-0.31714	--	--	--	--	--	--																				0.221	-0.39315	--	--	--	--		30.0769	0.48059	28.8739	0.35551	28.8739	0.43746
0.219	-0.31756	--	--	--	--	--	--																				0.219	-0.39367	--	--	--	--		30.1538	0.47879	28.9477	0.3537	28.9477	0.43566
0.217	-0.31978	--	--	--	--	--	--																				0.217	-0.39642	--	--	--	--		30.2308	0.47679	29.0215	0.3518	29.0215	0.43385
0.215	-0.32134	--	--	--	--	--	--																				0.215	-0.39836	--	--	--	--		30.3077	0.47499	29.0954	0.35	29.0954	0.43205
0.213	-0.32254	--	--	--	--	--	--																				0.213	-0.39984	--	--	--	--		30.3846	0.47309	29.1692	0.34819	29.1692	0.43035
0.211	-0.3247	--	--	--	--	--	--																				0.211	-0.40252	--	--	--	--		30.4615	0.47129	29.2431	0.34629	29.2431	0.42865
0.209	-0.32704	--	--	--	--	--	--																				0.209	-0.40542	--	--	--	--		30.5385	0.46948	29.3169	0.34449	29.3169	0.42684
0.207	-0.328	--	--	--	--	--	--																				0.207	-0.40661	--	--	--	--		30.6154	0.46758	29.3908	0.34268	29.3908	0.42514
0.205	-0.3292	--	--	--	--	--	--																				0.205	-0.4081	--	--	--	--		30.6923	0.46578	29.4646	0.34088	29.4646	0.42334
0.203	-0.33154	--	--	--	--	--	--																				0.203	-0.411	--	--	--	--		30.7692	0.46398	29.5385	0.33907	29.5385	0.42164
0.201	-0.3325	--	--	--	--	--	--																				0.201	-0.41219	--	--	--	--		30.8462	0.46218	29.6123	0.33727	29.6123	0.41993
0.199	-0.33364	--	--	--	--	--	--																				0.199	-0.4136	--	--	--	--		30.9231	0.46038	29.6862	0.33547	29.6862	0.41823
0.197	-0.33598	--	--	--	--	--	--																				0.197	-0.4165	--	--	--	--		31	0.45848	29.76	0.33366	29.76	0.41643
0.195	-0.33742	--	--	--	--	--	--																				0.195	-0.41829	--	--	--	--		31.0769	0.45667	29.8339	0.33186	29.8339	0.41473
0.193	-0.34	--	--	--	--	--	--																				0.193	-0.42149	--	--	--	--		31.1538	0.45487	29.9077	0.33006	29.9077	0.41302
0.191	-0.34072	--	--	--	--	--	--																				0.191	-0.42238	--	--	--	--		31.2308	0.45307	29.9815	0.32835	29.9815	0.41132
0.189	-0.3424	--	--	--	--	--	--																				0.189	-0.42446	--	--	--	--		31.3077	0.45127	30.0554	0.32655	30.0554	0.40962
0.187	-0.34498	--	--	--	--	--	--																				0.187	-0.42766	--	--	--	--		31.3846	0.44947	30.1292	0.32475	30.1292	0.40791
0.185	-0.34558	--	--	--	--	--	--																				0.185	-0.4284	--	--	--	--		31.4615	0.44767	30.2031	0.32304	30.2031	0.40611
0.183	-0.3469	--	--	--	--	--	--																				0.183	-0.43004	--	--	--	--		31.5385	0.44587	30.2769	0.32124	30.2769	0.40441
0.181	-0.34852	--	--	--	--	--	--																				0.181	-0.43205	--	--	--	--		31.6154	0.44406	30.3508	0.31944	30.3508	0.40271
0.179	-0.35164	--	--	--	--	--	--																				0.179	-0.43592	--	--	--	--		31.6923	0.44236	30.4246	0.31773	30.4246	0.401
0.177	-0.3529	--	--	--	--	--	--																				0.177	-0.43748	--	--	--	--		31.7692	0.44056	30.4985	0.31593	30.4985	0.3993
0.175	-0.35458	--	--	--	--	--	--																				0.175	-0.43956	--	--	--	--		31.8462	0.43876	30.5723	0.31422	30.5723	0.3976
0.173	-0.35662	--	--	--	--	--	--																				0.173	-0.44209	--	--	--	--		31.9231	0.43696	30.6461	0.31252	30.6461	0.3959
0.171	-0.35914	--	--	--	--	--	--																				0.171	-0.44521	--	--	--	--		32	0.43526	30.72	0.31072	30.72	0.39419
0.169	-0.36058	--	--	--	--	--	--																				0.169	-0.447	--	--	--	--		32.0769	0.43346	30.7938	0.30901	30.7938	0.39249
0.167	-0.3622	--	--	--	--	--	--																				0.167	-0.44901	--	--	--	--		32.1538	0.43165	30.8677	0.30731	30.8677	0.39079
0.165	-0.364	--	--	--	--	--	--																				0.165	-0.45124	--	--	--	--		32.2308	0.42985	30.9415	0.30561	30.9415	0.38909
0.163	-0.3673	--	--	--	--	--	--																				0.163	-0.45533	--	--	--	--		32.3077	0.42805	31.0154	0.3038	31.0154	0.38738
0.161	-0.3685	--	--	--	--	--	--																				0.161	-0.45682	--	--	--	--		32.3846	0.42635	31.0892	0.3021	31.0892	0.38568
0.159	-0.36928	--	--	--	--	--	--																				0.159	-0.45779	--	--	--	--		32.4615	0.42465	31.1631	0.3004	31.1631	0.38398
0.157	-0.37276	--	--	--	--	--	--																				0.157	-0.4621	--	--	--	--		32.5385	0.42285	31.2369	0.29869	31.2369	0.38238
0.155	-0.37474	--	--	--	--	--	--																				0.155	-0.46455	--	--	--	--		32.6154	0.42114	31.3108	0.29699	31.3108	0.38067
0.153	-0.37618	--	--	--	--	--	--																				0.153	-0.46634	--	--	--	--		32.6923	0.41944	31.3846	0.29529	31.3846	0.37897
0.151	-0.37882	--	--	--	--	--	--																				0.151	-0.46961	--	--	--	--		32.7692	0.41764	31.4585	0.29358	31.4585	0.37727
0.149	-0.38014	--	--	--	--	--	--																				0.149	-0.47125	--	--	--	--		32.8462	0.41594	31.5323	0.29188	31.5323	0.37557
0.147	-0.3823	--	--	--	--	--	--																				0.147	-0.47393	--	--	--	--		32.9231	0.41424	31.6061	0.29018	31.6061	0.37386
0.145	-0.38452	--	--	--	--	--	--																				0.145	-0.47668	--	--	--	--		33	0.41254	31.68	0.28847	31.68	0.37226
0.143	-0.38704	--	--	--	--	--	--																				0.143	-0.4798	--	--	--	--		33.0769	0.41074	31.7538	0.28687	31.7538	0.37056
0.141	-0.38872	--	--	--	--	--	--																				0.141	-0.48188	--	--	--	--		33.1538	0.40904	31.8277	0.28517	31.8277	0.36886
0.139	-0.39268	--	--	--	--	--	--																				0.139	-0.48679	--	--	--	--		33.2308	0.40733	31.9015	0.28346	31.9015	0.36725
0.137	-0.39418	--	--	--	--	--	--																				0.137	-0.48865	--	--	--	--		33.3077	0.40563	31.9754	0.28186	31.9754	0.36555
0.135	-0.39634	--	--	--	--	--	--																				0.135	-0.49133	--	--	--	--		33.3846	0.40383	32.0492	0.28016	32.0492	0.36385
0.133	-0.3985	--	--	--	--	--	--																				0.133	-0.49401	--	--	--	--		33.4615	0.40213	32.1231	0.27845	32.1231	0.36225
0.131	-0.40108	--	--	--	--	--	--																				0.131	-0.49721	--	--	--	--		33.5385	0.40043	32.1969	0.27685	32.1969	0.36054
0.129	-0.40456	--	--	--	--	--	--																				0.129	-0.50152	--	--	--	--		33.6154	0.39873	32.2708	0.27515	32.2708	0.35894
0.127	-0.40576	--	--	--	--	--	--																				0.127	-0.50301	--	--	--	--		33.6923	0.39703	32.3446	0.27354	32.3446	0.35724
0.125	-0.40792	--	--	--	--	--	--																				0.125	-0.50569	--	--	--	--		33.7692	0.39532	32.4185	0.27184	32.4185	0.35554
0.123	-0.41104	--	--	--	--	--	--																				0.123	-0.50955	--	--	--	--		33.8462	0.39362	32.4923	0.27024	32.4923	0.35393
0.121	-0.41344	--	--	--	--	--	--																				0.121	-0.51253	--	--	--	--		33.9231	0.39192	32.5662	0.26853	32.5662	0.35223
0.119	-0.41596	--	--	--	--	--	--																				0.119	-0.51565	--	--	--	--		34	0.39032	32.64	0.26693	32.64	0.35053
0.117	-0.41878	--	--	--	--	--	--																				0.117	-0.51915	--	--	--	--		34.0769	0.38862	32.7139	0.26533	32.7139	0.34893
0.115	-0.42208	--	--	--	--	--	--																				0.115	-0.52324	--	--	--	--		34.1538	0.38692	32.7877	0.26362	32.7877	0.34722
0.113	-0.424	--	--	--	--	--	--																				0.113	-0.52562	--	--	--	--		34.2308	0.38522	32.8615	0.26202	32.8615	0.34562
0.111	-0.42742	--	--	--	--	--	--																				0.111	-0.52986	--	--	--	--		34.3077	0.38351	32.9354	0.26042	32.9354	0.34392
0.109	-0.43036	--	--	--	--	--	--																				0.109	-0.5335	--	--	--	--		34.3846	0.38181	33.0092	0.25871	33.0092	0.34232
0.107	-0.43366	--	--	--	--	--	--																				0.107	-0.5376	--	--	--	--		34.4615	0.38021	33.0831	0.25721	33.0831	0.34061
0.105	-0.43672	--	--	--	--	--	--																				0.105	-0.54139	--	--	--	--		34.5385	0.37851	33.1569	0.25551	33.1569	0.33901
0.103	-0.43948	--	--	--	--	--	--																				0.103	-0.54481	--	--	--	--		34.6154	0.37691	33.2308	0.2539	33.2308	0.33741
0.101	-0.44236	--	--	--	--	--	--																				0.101	-0.54838	--	--	--	--		34.6923	0.37521	33.3046	0.2523	33.3046	0.33571
0.099	-0.44524	--	--	--	--	--	--																				0.099	-0.55195	--	--	--	--		34.7692	0.37351	33.3785	0.2507	33.3785	0.3341
0.097	-0.44944	--	--	--	--	--	--																				0.097	-0.55716	--	--	--	--		34.8462	0.3718	33.4523	0.24909	33.4523	0.3325
0.095	-0.45172	--	--	--	--	--	--																				0.095	-0.55998	--	--	--	--		34.9231	0.3702	33.5262	0.24749	33.5262	0.3309
0.093	-0.4561	--	--	--	--	--	--																				0.093	-0.56541	--	--	--	--		35	0.3686	33.6	0.24589	33.6	0.3292
0.091	-0.45892	--	--	--	--	--	--																				0.091	-0.56891	--	--	--	--		35.0769	0.3669	33.6739	0.24429	33.6739	0.32759
0.089	-0.46174	--	--	--	--	--	--																				0.089	-0.5724	--	--	--	--		35.1538	0.3652	33.7477	0.24268	33.7477	0.32599
0.087	-0.46594	--	--	--	--	--	--																				0.087	-0.57761	--	--	--	--		35.2308	0.3636	33.8215	0.24108	33.8215	0.32429
0.085	-0.46918	--	--	--	--	--	--																				0.085	-0.58163	--	--	--	--		35.3077	0.3619	33.8954	0.23958	33.8954	0.32269
0.083	-0.47236	--	--	--	--	--	--																				0.083	-0.58557	--	--	--	--		35.3846	0.3603	33.9692	0.23797	33.9692	0.32108
0.081	-0.4768	--	--	--	--	--	--																				0.081	-0.59107	--	--	--	--		35.4615	0.35869	34.0431	0.23637	34.0431	0.31948
0.079	-0.47998	--	--	--	--	--	--																				0.079	-0.59502	--	--	--	--		35.5385	0.35699	34.1169	0.23477	34.1169	0.31778
0.077	-0.48358	--	--	--	--	--	--																				0.077	-0.59948	--	--	--	--		35.6154	0.35539	34.1908	0.23326	34.1908	0.31618
0.075	-0.48808	--	--	--	--	--	--																				0.075	-0.60506	--	--	--	--		35.6923	0.35369	34.2646	0.23166	34.2646	0.31457
0.073	-0.49174	--	--	--	--	--	--																				0.073	-0.6096	--	--	--	--		35.7692	0.35209	34.3385	0.23016	34.3385	0.31297
0.071	-0.4951	--	--	--	--	--	--																				0.071	-0.61376	--	--	--	--		35.8462	0.35049	34.4123	0.22855	34.4123	0.31137
0.069	-0.49978	--	--	--	--	--	--																				0.069	-0.61956	--	--	--	--		35.9231	0.34879	34.4862	0.22695	34.4862	0.30977
0.067	-0.50404	--	--	--	--	--	--																				0.067	-0.62484	--	--	--	--		36	0.34718	34.56	0.22545	34.56	0.30816
0.065	-0.50866	--	--	--	--	--	--																				0.065	-0.63057	--	--	--	--		36.0769	0.34548	34.6339	0.22384	34.6339	0.30656
0.063	-0.51286	--	--	--	--	--	--																				0.063	-0.63578	--	--	--	--		36.1538	0.34388	34.7077	0.22234	34.7077	0.30486
0.061	-0.51664	--	--	--	--	--	--																				0.061	-0.64046	--	--	--	--		36.2308	0.34228	34.7815	0.22074	34.7815	0.30336
0.059	-0.52294	--	--	--	--	--	--																				0.059	-0.64827	--	--	--	--		36.3077	0.34058	34.8554	0.21924	34.8554	0.30175
0.057	-0.5263	--	--	--	--	--	--																				0.057	-0.65244	--	--	--	--		36.3846	0.33898	34.9292	0.21763	34.9292	0.30005
0.055	-0.53068	--	--	--	--	--	--																				0.055	-0.65787	--	--	--	--		36.4615	0.33738	35.0031	0.21613	35.0031	0.29845
0.053	-0.5353	--	--	--	--	--	--																				0.053	-0.6636	--	--	--	--		36.5385	0.33567	35.0769	0.21463	35.0769	0.29695
0.051	-0.54106	--	--	--	--	--	--																				0.051	-0.67074	--	--	--	--		36.6154	0.33407	35.1508	0.21302	35.1508	0.29535
0.049	-0.54388	--	--	--	--	--	--																				0.049	-0.67423	--	--	--	--		36.6923	0.33247	35.2246	0.21152	35.2246	0.29374
0.047	-0.54922	--	--	--	--	--	--																				0.047	-0.68085	--	--	--	--		36.7692	0.33087	35.2985	0.21002	35.2985	0.29214
0.045	-0.55762	--	--	--	--	--	--																				0.045	-0.69126	--	--	--	--		36.8462	0.32917	35.3723	0.20841	35.3723	0.29054
0.043	-0.55912	--	--	--	--	--	--																				0.043	-0.69312	--	--	--	--		36.9231	0.32757	35.4462	0.20701	35.4462	0.28894
0.041	-0.56434	--	--	--	--	--	--																				0.041	-0.6996	--	--	--	--		37	0.32597	35.52	0.20541	35.52	0.28733
0.039	-0.5716	--	--	--	--	--	--																				0.039	-0.7086	--	--	--	--		37.0769	0.32437	35.5939	0.2039	35.5939	0.28573
0.037	-0.57586	--	--	--	--	--	--																				0.037	-0.71388	--	--	--	--		37.1538	0.32276	35.6677	0.2024	35.6677	0.28413
0.035	-0.58174	--	--	--	--	--	--																				0.035	-0.72117	--	--	--	--		37.2308	0.32106	35.7415	0.2009	35.7415	0.28253
0.033	-0.58768	--	--	--	--	--	--																				0.033	-0.72853	--	--	--	--		37.3077	0.31946	35.8154	0.1994	35.8154	0.28102
0.031	-0.59188	--	--	--	--	--	--																				0.031	-0.73374	--	--	--	--		37.3846	0.31796	35.8892	0.19789	35.8892	0.27942
0.029	-0.59878	--	--	--	--	--	--																				0.029	-0.74229	--	--	--	--		37.4615	0.31636	35.9631	0.19629	35.9631	0.27782
0.027	-0.60424	--	--	--	--	--	--																				0.027	-0.74906	--	--	--	--		37.5385	0.31466	36.0369	0.19479	36.0369	0.27622
0.025	-0.60976	--	--	--	--	--	--																				0.025	-0.7559	--	--	--	--		37.6154	0.31316	36.1108	0.19328	36.1108	0.27471
0.023	-0.61468	--	--	--	--	--	--																				0.023	-0.762	--	--	--	--		37.6923	0.31156	36.1846	0.19178	36.1846	0.27311
0.021	-0.6217	--	--	--	--	--	--																				0.021	-0.7707	--	--	--	--		37.7692	0.30985	36.2585	0.19028	36.2585	0.27151
0.019	-0.62806	--	--	--	--	--	--																				0.019	-0.77859	--	--	--	--		37.8462	0.30835	36.3323	0.18877	36.3323	0.27001
0.017	-0.63388	--	--	--	--	--	--																				0.017	-0.7858	--	--	--	--		37.9231	0.30675	36.4061	0.18727	36.4061	0.2684
0.015	-0.64114	--	--	--	--	--	--																				0.015	-0.7948	--	--	--	--		38	0.30515	36.48	0.18587	36.48	0.2668
0.013	-0.64708	--	--	--	--	--	--																				0.013	-0.80217	--	--	--	--		38.0769	0.30355	36.5538	0.18437	36.5538	0.2653
0.011	-0.65356	--	--	--	--	--	--																				0.011	-0.8102	--	--	--	--		38.1538	0.30195	36.6277	0.18286	36.6277	0.2637
0.009	-0.66094	--	--	--	--	--	--																				0.009	-0.81935	--	--	--	--		38.2308	0.30035	36.7015	0.18136	36.7015	0.2621
0.007	-0.66712	--	--	--	--	--	--																				0.007	-0.82701	--	--	--	--		38.3077	0.29874	36.7754	0.17986	36.7754	0.26059
0.005	-0.67426	--	--	--	--	--	--																				0.005	-0.83586	--	--	--	--		38.3846	0.29714	36.8492	0.17845	36.8492	0.25899
0.003	-0.68116	--	--	--	--	--	--																				0.003	-0.84441	--	--	--	--		38.4615	0.29554	36.9231	0.17695	36.9231	0.25749
0.001	-0.68884	--	--	--	--	--	--																				0.001	-0.85393	--	--	--	--		38.5385	0.29394	36.9969	0.17545	36.9969	0.25599
																											--	--	--	--	--	--		38.6154	0.29244	37.0708	0.17394	37.0708	0.25438
																											--	--	--	--	--	--		38.6923	0.29084	37.1446	0.17254	37.1446	0.25288
																											--	--	--	--	--	--		38.7692	0.28924	37.2185	0.17104	37.2185	0.25128
																											--	--	--	--	--	--		38.8462	0.28764	37.2923	0.16954	37.2923	0.24978
																											--	--	--	--	--	--		38.9231	0.28603	37.3661	0.16803	37.3661	0.24817
																											--	--	--	--	--	--		39	0.28443	37.44	0.16663	37.44	0.24667
																											--	--	--	--	--	--		39.0769	0.28293	37.5138	0.16513	37.5138	0.24517
																											--	--	--	--	--	--		39.1538	0.28133	37.5877	0.16372	37.5877	0.24367
																											--	--	--	--	--	--		39.2308	0.27973	37.6615	0.16222	37.6615	0.24206
																											--	--	--	--	--	--		39.3077	0.27813	37.7354	0.16072	37.7354	0.24056
																											--	--	--	--	--	--		39.3846	0.27653	37.8092	0.15932	37.8092	0.23896
																											--	--	--	--	--	--		39.4615	0.27493	37.8831	0.15791	37.8831	0.23746
																											--	--	--	--	--	--		39.5385	0.27332	37.9569	0.15641	37.9569	0.23596
																											--	--	--	--	--	--		39.6154	0.27182	38.0308	0.15501	38.0308	0.23445
																											--	--	--	--	--	--		39.6923	0.27022	38.1046	0.1535	38.1046	0.23295
																											--	--	--	--	--	--		39.7692	0.26862	38.1785	0.1521	38.1785	0.23135
																											--	--	--	--	--	--		39.8462	0.26702	38.2523	0.1506	38.2523	0.22985
																											--	--	--	--	--	--		39.9231	0.26542	38.3261	0.1492	38.3261	0.22834
																											--	--	--	--	--	--		40	0.26382	38.4	0.14779	38.4	0.22684
																											--	--	--	--	--	--		40.0769	0.26221	38.4738	0.14629	38.4738	0.22534
																											--	--	--	--	--	--		40.1538	0.26061	38.5477	0.14489	38.5477	0.22384
																											--	--	--	--	--	--		40.2308	0.25911	38.6215	0.14348	38.6215	0.22234
																											--	--	--	--	--	--		40.3077	0.25751	38.6954	0.14198	38.6954	0.22073
																											--	--	--	--	--	--		40.3846	0.25601	38.7692	0.14058	38.7692	0.21923
																											--	--	--	--	--	--		40.4615	0.25441	38.8431	0.13918	38.8431	0.21773
																											--	--	--	--	--	--		40.5385	0.25281	38.9169	0.13777	38.9169	0.21623
																											--	--	--	--	--	--		40.6154	0.25121	38.9908	0.13637	38.9908	0.21472
																											--	--	--	--	--	--		40.6923	0.2496	39.0646	0.13497	39.0646	0.21322
																											--	--	--	--	--	--		40.7692	0.248	39.1385	0.13346	39.1385	0.21172
																											--	--	--	--	--	--		40.8462	0.2464	39.2123	0.13206	39.2123	0.21022
																											--	--	--	--	--	--		40.9231	0.2448	39.2861	0.13066	39.2861	0.20871
																											--	--	--	--	--	--		41	0.2433	39.36	0.12926	39.36	0.20721
																											--	--	--	--	--	--		41.0769	0.2417	39.4338	0.12785	39.4338	0.20571
																											--	--	--	--	--	--		41.1538	0.2401	39.5077	0.12645	39.5077	0.20421
																											--	--	--	--	--	--		41.2308	0.2385	39.5815	0.12505	39.5815	0.20271
																											--	--	--	--	--	--		41.3077	0.23689	39.6554	0.12364	39.6554	0.2013
																											--	--	--	--	--	--		41.3846	0.23539	39.7292	0.12224	39.7292	0.1998
																											--	--	--	--	--	--		41.4615	0.23389	39.8031	0.12084	39.8031	0.1983
																											--	--	--	--	--	--		41.5385	0.23229	39.8769	0.11944	39.8769	0.1968
																											--	--	--	--	--	--		41.6154	0.23069	39.9508	0.11803	39.9508	0.19529
																											--	--	--	--	--	--		41.6923	0.22919	40.0246	0.11663	40.0246	0.19389
																											--	--	--	--	--	--		41.7692	0.22759	40.0985	0.11523	40.0985	0.19239
																											--	--	--	--	--	--		41.8462	0.22598	40.1723	0.11382	40.1723	0.19089
																											--	--	--	--	--	--		41.9231	0.22448	40.2462	0.11252	40.2462	0.18939
																											--	--	--	--	--	--		42	0.22288	40.32	0.11112	40.32	0.18798
																											--	--	--	--	--	--		42.0769	0.22128	40.3939	0.10972	40.3939	0.18648
																											--	--	--	--	--	--		42.1538	0.21978	40.4677	0.10831	40.4677	0.18498
																											--	--	--	--	--	--		42.2308	0.21818	40.5415	0.10691	40.5415	0.18358
																											--	--	--	--	--	--		42.3077	0.21668	40.6154	0.10551	40.6154	0.18207
																											--	--	--	--	--	--		42.3846	0.21518	40.6892	0.10421	40.6892	0.18057
																											--	--	--	--	--	--		42.4615	0.21367	40.7631	0.1028	40.7631	0.17907
																											--	--	--	--	--	--		42.5385	0.21207	40.8369	0.1014	40.8369	0.17767
																											--	--	--	--	--	--		42.6154	0.21057	40.9108	0.10007	40.9108	0.17617
																											--	--	--	--	--	--		42.6923	0.20907	40.9846	0.09869	40.9846	0.17476
																											--	--	--	--	--	--		42.7692	0.20757	41.0585	0.09732	41.0585	0.17326
																											--	--	--	--	--	--		42.8462	0.20597	41.1323	0.09596	41.1323	0.17176
																											--	--	--	--	--	--		42.9231	0.20447	41.2062	0.0946	41.2062	0.17036
																											--	--	--	--	--	--		43	0.20297	41.28	0.09323	41.28	0.16885
																											--	--	--	--	--	--		43.0769	0.20146	41.3539	0.09189	41.3539	0.16745
																											--	--	--	--	--	--		43.1538	0.19996	41.4277	0.09054	41.4277	0.16595
																											--	--	--	--	--	--		43.2308	0.19846	41.5015	0.08918	41.5015	0.16445
																											--	--	--	--	--	--		43.3077	0.19696	41.5754	0.08782	41.5754	0.16305
																											--	--	--	--	--	--		43.3846	0.19546	41.6492	0.08647	41.6492	0.16154
																											--	--	--	--	--	--		43.4615	0.19396	41.7231	0.08513	41.7231	0.16014
																											--	--	--	--	--	--		43.5385	0.19256	41.7969	0.08377	41.7969	0.15864
																											--	--	--	--	--	--		43.6154	0.19106	41.8708	0.08243	41.8708	0.15724
																											--	--	--	--	--	--		43.6923	0.18955	41.9446	0.08109	41.9446	0.15573
																											--	--	--	--	--	--		43.7692	0.18805	42.0185	0.07976	42.0185	0.15433
																											--	--	--	--	--	--		43.8462	0.18665	42.0923	0.07841	42.0923	0.15283
																											--	--	--	--	--	--		43.9231	0.18525	42.1662	0.07708	42.1662	0.15143
																											--	--	--	--	--	--		44	0.18375	42.24	0.07575	42.24	0.15003
																											--	--	--	--	--	--		44.0769	0.18225	42.3139	0.07442	42.3139	0.14852
																											--	--	--	--	--	--		44.1538	0.18075	42.3877	0.07308	42.3877	0.14712
																											--	--	--	--	--	--		44.2308	0.17935	42.4615	0.07176	42.4615	0.14572
																											--	--	--	--	--	--		44.3077	0.17785	42.5354	0.07044	42.5354	0.14422
																											--	--	--	--	--	--		44.3846	0.17644	42.6092	0.06913	42.6092	0.14282
																											--	--	--	--	--	--		44.4615	0.17504	42.6831	0.0678	42.6831	0.14141
																											--	--	--	--	--	--		44.5385	0.17354	42.7569	0.06648	42.7569	0.13991
																											--	--	--	--	--	--		44.6154	0.17214	42.8308	0.06517	42.8308	0.13851
																											--	--	--	--	--	--		44.6923	0.17074	42.9046	0.06386	42.9046	0.13711
																											--	--	--	--	--	--		44.7692	0.16934	42.9785	0.06254	42.9785	0.1357
																											--	--	--	--	--	--		44.8462	0.16794	43.0523	0.06124	43.0523	0.1343
																											--	--	--	--	--	--		44.9231	0.16654	43.1262	0.05994	43.1262	0.1328
																											--	--	--	--	--	--		45	0.16513	43.2	0.05863	43.2	0.1314
																											--	--	--	--	--	--		45.0769	0.16373	43.2739	0.05734	43.2739	0.1299
																											--	--	--	--	--	--		45.1538	0.16233	43.3477	0.05604	43.3477	0.12849
																											--	--	--	--	--	--		45.2308	0.16093	43.4215	0.05474	43.4215	0.12709
																											--	--	--	--	--	--		45.3077	0.15953	43.4954	0.05344	43.4954	0.12569
																											--	--	--	--	--	--		45.3846	0.15813	43.5692	0.05216	43.5692	0.12429
																											--	--	--	--	--	--		45.4615	0.15673	43.6431	0.05088	43.6431	0.12289
																											--	--	--	--	--	--		45.5385	0.15533	43.7169	0.0496	43.7169	0.12148
																											--	--	--	--	--	--		45.6154	0.15403	43.7908	0.0483	43.7908	0.12008
																											--	--	--	--	--	--		45.6923	0.15262	43.8646	0.04702	43.8646	0.11868
																											--	--	--	--	--	--		45.7692	0.15122	43.9385	0.04574	43.9385	0.11728
																											--	--	--	--	--	--		45.8462	0.14992	44.0123	0.04447	44.0123	0.11587
																											--	--	--	--	--	--		45.9231	0.14852	44.0862	0.04319	44.0862	0.11447
																											--	--	--	--	--	--		46	0.14722	44.16	0.04192	44.16	0.11307
																											--	--	--	--	--	--		46.0769	0.14582	44.2338	0.04065	44.2338	0.11167
																											--	--	--	--	--	--		46.1538	0.14452	44.3077	0.03939	44.3077	0.11017
																											--	--	--	--	--	--		46.2308	0.14312	44.3815	0.03812	44.3815	0.10876
																											--	--	--	--	--	--		46.3077	0.14182	44.4554	0.03686	44.4554	0.10736
																											--	--	--	--	--	--		46.3846	0.14051	44.5292	0.0356	44.5292	0.10606
																											--	--	--	--	--	--		46.4615	0.13921	44.6031	0.03435	44.6031	0.10466
																											--	--	--	--	--	--		46.5385	0.13781	44.6769	0.03309	44.6769	0.10326
																											--	--	--	--	--	--		46.6154	0.13651	44.7508	0.03185	44.7508	0.10185
																											--	--	--	--	--	--		46.6923	0.13521	44.8246	0.0306	44.8246	0.10045
																											--	--	--	--	--	--		46.7692	0.13391	44.8985	0.02935	44.8985	0.09909
																											--	--	--	--	--	--		46.8462	0.13261	44.9723	0.0281	44.9723	0.0977
																											--	--	--	--	--	--		46.9231	0.13121	45.0461	0.02687	45.0461	0.09632
																											--	--	--	--	--	--		47	0.13001	45.12	0.02563	45.12	0.09493
																											--	--	--	--	--	--		47.0769	0.12871	45.1938	0.0244	45.1938	0.09356
																											--	--	--	--	--	--		47.1538	0.1274	45.2677	0.02316	45.2677	0.0922
																											--	--	--	--	--	--		47.2308	0.1261	45.3415	0.02193	45.3415	0.09082
																											--	--	--	--	--	--		47.3077	0.1248	45.4154	0.02071	45.4154	0.08945
																											--	--	--	--	--	--		47.3846	0.1235	45.4892	0.01948	45.4892	0.088
																											--	--	--	--	--	--		47.4615	0.1223	45.5631	0.01825	45.5631	0.08664
																											--	--	--	--	--	--		47.5385	0.121	45.6369	0.01703	45.6369	0.08528
																											--	--	--	--	--	--		47.6154	0.1197	45.7108	0.01582	45.7108	0.08391
																											--	--	--	--	--	--		47.6923	0.1184	45.7846	0.01461	45.7846	0.08253
																											--	--	--	--	--	--		47.7692	0.1172	45.8585	0.01339	45.8585	0.08119
																											--	--	--	--	--	--		47.8462	0.11589	45.9323	0.01218	45.9323	0.07982
																											--	--	--	--	--	--		47.9231	0.11469	46.0061	0.01097	46.0061	0.07846
																											--	--	--	--	--	--		48	0.11339	46.08	0.00977	46.08	0.0771
																											--	--	--	--	--	--		48.0769	0.11219	46.1538	0.00857	46.1538	0.07576
																											--	--	--	--	--	--		48.1538	0.11089	46.2277	0.00737	46.2277	0.07441
																											--	--	--	--	--	--		48.2308	0.10959	46.3015	0.00617	46.3015	0.07306
																											--	--	--	--	--	--		48.3077	0.10839	46.3754	0.00498	46.3754	0.07171
																											--	--	--	--	--	--		48.3846	0.10709	46.4492	0.00379	46.4492	0.07034
																											--	--	--	--	--	--		48.4615	0.10589	46.5231	0.00261	46.5231	0.06896
																											--	--	--	--	--	--		48.5385	0.10469	46.5969	0.00142	46.5969	0.06762
																											--	--	--	--	--	--		48.6154	0.10348	46.6708	0.00297	46.6708	0.0662
																											--	--	--	--	--	--		48.6923	0.10228	46.7446	0.01437	46.7446	0.06489
																											--	--	--	--	--	--		48.7692	0.10102	46.8185	0.02214	46.8185	0.06355
																											--	--	--	--	--	--		48.8462	0.0998	46.8923	0.02658	46.8923	0.06219
																											--	--	--	--	--	--		48.9231	0.09859	46.9661	0.02976	46.9661	0.06085
																											--	--	--	--	--	--		49	0.09739	47.04	0.03232	47.04	0.05952
																											--	--	--	--	--	--		49.0769	0.09617	47.1138	0.03452	47.1138	0.05818
																											--	--	--	--	--	--		49.1538	0.09499	47.1877	0.03652	47.1877	0.05684
																											--	--	--	--	--	--		49.2308	0.09381	47.2615	0.03838	47.2615	0.0555
																											--	--	--	--	--	--		49.3077	0.09266	47.3354	0.04015	47.3354	0.05418
																											--	--	--	--	--	--		49.3846	0.09145	47.4092	0.04185	47.4092	0.05286
																											--	--	--	--	--	--		49.4615	0.09023	47.4831	0.0435	47.4831	0.05154
																											--	--	--	--	--	--		49.5385	0.08909	47.5569	0.04512	47.5569	0.05022
																											--	--	--	--	--	--		49.6154	0.0879	47.6308	0.04671	47.6308	0.04889
																											--	--	--	--	--	--		49.6923	0.0867	47.7046	0.04827	47.7046	0.04756
																											--	--	--	--	--	--		49.7692	0.08559	47.7785	0.04981	47.7785	0.04622
																											--	--	--	--	--	--		49.8462	0.08445	47.8523	0.05134	47.8523	0.04485
																											--	--	--	--	--	--		49.9231	0.08334	47.9261	0.05285	47.9261	0.04355
																											--	--	--	--	--	--		50	0.0822	48	0.05434	48	0.04222
																											--	--	--	--	--	--		50.0769	0.08099	48.0739	0.05579	48.0739	0.04091
																											--	--	--	--	--	--		50.1538	0.07985	48.1477	0.05726	48.1477	0.03963
																											--	--	--	--	--	--		50.2308	0.0787	48.2215	0.05872	48.2215	0.03833
																											--	--	--	--	--	--		50.3077	0.07755	48.2954	0.06017	48.2954	0.03702
																											--	--	--	--	--	--		50.3846	0.07643	48.3692	0.06162	48.3692	0.03572
																											--	--	--	--	--	--		50.4615	0.07529	48.4431	0.06306	48.4431	0.0344
																											--	--	--	--	--	--		50.5385	0.07417	48.5169	0.06449	48.5169	0.0331
																											--	--	--	--	--	--		50.6154	0.07303	48.5908	0.06592	48.5908	0.03182
																											--	--	--	--	--	--		50.6923	0.07189	48.6646	0.06734	48.6646	0.03052
																											--	--	--	--	--	--		50.7692	0.0708	48.7385	0.06875	48.7385	0.02923
																											--	--	--	--	--	--		50.8462	0.06965	48.8123	0.07016	48.8123	0.02795
																											--	--	--	--	--	--		50.9231	0.06852	48.8862	0.07158	48.8862	0.02667
																											--	--	--	--	--	--		51	0.06743	48.96	0.07298	48.96	0.02539
																											--	--	--	--	--	--		51.0769	0.06633	49.0339	0.07438	49.0339	0.02406
																											--	--	--	--	--	--		51.1538	0.06523	49.1077	0.07577	49.1077	0.02277
																											--	--	--	--	--	--		51.2308	0.06413	49.1815	0.07717	49.1815	0.02151
																											--	--	--	--	--	--		51.3077	0.06294	49.2554	0.07853	49.2554	0.02026
																											--	--	--	--	--	--		51.3846	0.06186	49.3292	0.07992	49.3292	0.01898
																											--	--	--	--	--	--		51.4615	0.06074	49.4031	0.0813	49.4031	0.01772
																											--	--	--	--	--	--		51.5385	0.05962	49.4769	0.08269	49.4769	0.01646
																											--	--	--	--	--	--		51.6154	0.05855	49.5508	0.08408	49.5508	0.01522
																											--	--	--	--	--	--		51.6923	0.05747	49.6246	0.08546	49.6246	0.01397
																											--	--	--	--	--	--		51.7692	0.05639	49.6985	0.08684	49.6985	0.01273
																											--	--	--	--	--	--		51.8462	0.05528	49.7723	0.08822	49.7723	0.01148
																											--	--	--	--	--	--		51.9231	0.0542	49.8462	0.0896	49.8462	0.01024
																											--	--	--	--	--	--		52	0.05312	49.92	0.09097	49.92	0.009
																											--	--	--	--	--	--		52.0769	0.05204	49.9939	0.09236	49.9939	0.00776
																											--	--	--	--	--	--		52.1538	0.05096	50.0677	0.09374	50.0677	0.00653
																											--	--	--	--	--	--		52.2308	0.04989	50.1415	0.09511	50.1415	0.00529
																											--	--	--	--	--	--		52.3077	0.04879	50.2154	0.09649	50.2154	0.00401
																											--	--	--	--	--	--		52.3846	0.0477	50.2892	0.09786	50.2892	0.00279
																											--	--	--	--	--	--		52.4615	0.04657	50.3631	0.09924	50.3631	0.00156
																											--	--	--	--	--	--		52.5385	0.04554	50.4369	0.10061	50.4369	0.000253
																											--	--	--	--	--	--		52.6154	0.04448	50.5108	0.10195	50.5108	0.000641473
																											--	--	--	--	--	--		52.6923	0.04343	50.5846	0.10335	50.5846	0.00248
																											--	--	--	--	--	--		52.7692	0.04235	50.6585	0.10475	50.6585	0.00376
																											--	--	--	--	--	--		52.8462	0.04131	50.7323	0.10615	50.7323	0.0057
																											--	--	--	--	--	--		52.9231	0.04025	50.8062	0.10755	50.8062	0.00756
																											--	--	--	--	--	--		53	0.03921	50.88	0.10885	50.88	0.00937
																											--	--	--	--	--	--		53.0769	0.03813	50.9539	0.11025	50.9539	0.01117
																											--	--	--	--	--	--		53.1538	0.03705	51.0277	0.11166	51.0277	0.01294
																											--	--	--	--	--	--		53.2308	0.03596	51.1015	0.11306	51.1015	0.0147
																											--	--	--	--	--	--		53.3077	0.03492	51.1754	0.11446	51.1754	0.01644
																											--	--	--	--	--	--		53.3846	0.03389	51.2492	0.11576	51.2492	0.01818
																											--	--	--	--	--	--		53.4615	0.03286	51.3231	0.11716	51.3231	0.01989
																											--	--	--	--	--	--		53.5385	0.03179	51.3969	0.11856	51.3969	0.02159
																											--	--	--	--	--	--		53.6154	0.03075	51.4708	0.11996	51.4708	0.02328
																											--	--	--	--	--	--		53.6923	0.02963	51.5446	0.12136	51.5446	0.02496
																											--	--	--	--	--	--		53.7692	0.02859	51.6185	0.12276	51.6185	0.02664
																											--	--	--	--	--	--		53.8462	0.02754	51.6923	0.12406	51.6923	0.02831
																											--	--	--	--	--	--		53.9231	0.02653	51.7662	0.12546	51.7662	0.02997
																											--	--	--	--	--	--		54	0.0255	51.84	0.12686	51.84	0.03164
																											--	--	--	--	--	--		54.0769	0.02446	51.9138	0.12826	51.9138	0.03328
																											--	--	--	--	--	--		54.1538	0.02345	51.9877	0.12966	51.9877	0.03493
																											--	--	--	--	--	--		54.2308	0.02241	52.0615	0.13106	52.0615	0.03654
																											--	--	--	--	--	--		54.3077	0.0214	52.1354	0.13247	52.1354	0.03819
																											--	--	--	--	--	--		54.3846	0.02036	52.2092	0.13387	52.2092	0.03981
																											--	--	--	--	--	--		54.4615	0.01933	52.2831	0.13527	52.2831	0.04144
																											--	--	--	--	--	--		54.5385	0.01825	52.3569	0.13667	52.3569	0.04306
																											--	--	--	--	--	--		54.6154	0.01721	52.4308	0.13797	52.4308	0.04467
																											--	--	--	--	--	--		54.6923	0.0162	52.5046	0.13937	52.5046	0.04626
																											--	--	--	--	--	--		54.7692	0.01517	52.5785	0.14077	52.5785	0.04788
																											--	--	--	--	--	--		54.8462	0.01417	52.6523	0.14217	52.6523	0.04947
																											--	--	--	--	--	--		54.9231	0.0131	52.7261	0.14357	52.7261	0.05107
																											--	--	--	--	--	--		55	0.01208	52.8	0.14497	52.8	0.05264
																											--	--	--	--	--	--		55.0769	0.01106	52.8738	0.14637	52.8738	0.05422
																											--	--	--	--	--	--		55.1538	0.01005	52.9477	0.14777	52.9477	0.0558
																											--	--	--	--	--	--		55.2308	0.00902	53.0215	0.14927	53.0215	0.05738
																											--	--	--	--	--	--		55.3077	0.00803	53.0954	0.15067	53.0954	0.05895
																											--	--	--	--	--	--		55.3846	0.00703	53.1692	0.15208	53.1692	0.06053
																											--	--	--	--	--	--		55.4615	0.00604	53.2431	0.15348	53.2431	0.06208
																											--	--	--	--	--	--		55.5385	0.00502	53.3169	0.15488	53.3169	0.06364
																											--	--	--	--	--	--		55.6154	0.00401	53.3908	0.15628	53.3908	0.0652
																											--	--	--	--	--	--		55.6923	0.00298	53.4646	0.15768	53.4646	0.06675
																											--	--	--	--	--	--		55.7692	0.00396	53.5385	0.15908	53.5385	0.0683
																											--	--	--	--	--	--		55.8462	0.0059	53.6123	0.16048	53.6123	0.06985
																											--	--	--	--	--	--		55.9231	0.00778	53.6861	0.16188	53.6861	0.07137
																											--	--	--	--	--	--		56	0.00961	53.76	0.16328	53.76	0.07293
																											--	--	--	--	--	--		56.0769	0.01144	53.8338	0.16468	53.8338	0.07445
																											--	--	--	--	--	--		56.1538	0.01325	53.9077	0.16618	53.9077	0.07597
																											--	--	--	--	--	--		56.2308	0.01502	53.9815	0.16758	53.9815	0.07752
																											--	--	--	--	--	--		56.3077	0.01677	54.0554	0.16898	54.0554	0.07905
																											--	--	--	--	--	--		56.3846	0.01855	54.1292	0.17038	54.1292	0.08056
																											--	--	--	--	--	--		56.4615	0.0203	54.2031	0.17179	54.2031	0.08208
																											--	--	--	--	--	--		56.5385	0.02203	54.2769	0.17329	54.2769	0.08361
																											--	--	--	--	--	--		56.6154	0.02376	54.3508	0.17469	54.3508	0.08512
																											--	--	--	--	--	--		56.6923	0.02547	54.4246	0.17609	54.4246	0.08665
																											--	--	--	--	--	--		56.7692	0.02718	54.4985	0.17749	54.4985	0.08815
																											--	--	--	--	--	--		56.8462	0.02886	54.5723	0.17899	54.5723	0.08966
																											--	--	--	--	--	--		56.9231	0.03062	54.6461	0.18039	54.6461	0.09115
																											--	--	--	--	--	--		57	0.03232	54.72	0.18179	54.72	0.09265
																											--	--	--	--	--	--		57.0769	0.03399	54.7938	0.18319	54.7938	0.09415
																											--	--	--	--	--	--		57.1538	0.03564	54.8677	0.18469	54.8677	0.09564
																											--	--	--	--	--	--		57.2308	0.03731	54.9415	0.18609	54.9415	0.09713
																											--	--	--	--	--	--		57.3077	0.03897	55.0154	0.18749	55.0154	0.09861
																											--	--	--	--	--	--		57.3846	0.04058	55.0892	0.18899	55.0892	0.1001
																											--	--	--	--	--	--		57.4615	0.04219	55.1631	0.19039	55.1631	0.10161
																											--	--	--	--	--	--		57.5385	0.04383	55.2369	0.1918	55.2369	0.10312
																											--	--	--	--	--	--		57.6154	0.04546	55.3108	0.1933	55.3108	0.10462
																											--	--	--	--	--	--		57.6923	0.04708	55.3846	0.1947	55.3846	0.10603
																											--	--	--	--	--	--		57.7692	0.04875	55.4585	0.1962	55.4585	0.10753
																											--	--	--	--	--	--		57.8462	0.05036	55.5323	0.1976	55.5323	0.10904
																											--	--	--	--	--	--		57.9231	0.05194	55.6061	0.199	55.6061	0.11054
																											--	--	--	--	--	--		58	0.05356	55.68	0.2005	55.68	0.11195
																											--	--	--	--	--	--		58.0769	0.05514	55.7538	0.2019	55.7538	0.11345
																											--	--	--	--	--	--		58.1538	0.05682	55.8277	0.2034	55.8277	0.11495
																											--	--	--	--	--	--		58.2308	0.05837	55.9015	0.2048	55.9015	0.11636
																											--	--	--	--	--	--		58.3077	0.05995	55.9754	0.2063	55.9754	0.11786
																											--	--	--	--	--	--		58.3846	0.06152	56.0492	0.2077	56.0492	0.11937
																											--	--	--	--	--	--		58.4615	0.06306	56.1231	0.2091	56.1231	0.12077
																											--	--	--	--	--	--		58.5385	0.0646	56.1969	0.2106	56.1969	0.12228
																											--	--	--	--	--	--		58.6154	0.06618	56.2708	0.21211	56.2708	0.12368
																											--	--	--	--	--	--		58.6923	0.06775	56.3446	0.21351	56.3446	0.12519
																											--	--	--	--	--	--		58.7692	0.06929	56.4185	0.21501	56.4185	0.12669
																											--	--	--	--	--	--		58.8462	0.07083	56.4923	0.21641	56.4923	0.1281
																											--	--	--	--	--	--		58.9231	0.07236	56.5662	0.21791	56.5662	0.1296
																											--	--	--	--	--	--		59	0.07389	56.64	0.21931	56.64	0.131
																											--	--	--	--	--	--		59.0769	0.0754	56.7139	0.22081	56.7139	0.13251
																											--	--	--	--	--	--		59.1538	0.07691	56.7877	0.22221	56.7877	0.13391
																											--	--	--	--	--	--		59.2308	0.07845	56.8615	0.22371	56.8615	0.13542
																											--	--	--	--	--	--		59.3077	0.08001	56.9354	0.22511	56.9354	0.13682
																											--	--	--	--	--	--		59.3846	0.08154	57.0092	0.22661	57.0092	0.13823
																											--	--	--	--	--	--		59.4615	0.08301	57.0831	0.22801	57.0831	0.13973
																											--	--	--	--	--	--		59.5385	0.08456	57.1569	0.22951	57.1569	0.14114
																											--	--	--	--	--	--		59.6154	0.08607	57.2308	0.23091	57.2308	0.14264
																											--	--	--	--	--	--		59.6923	0.08757	57.3046	0.23242	57.3046	0.14404
																											--	--	--	--	--	--		59.7692	0.08904	57.3785	0.23382	57.3785	0.14545
																											--	--	--	--	--	--		59.8462	0.0905	57.4523	0.23532	57.4523	0.14695
																											--	--	--	--	--	--		59.9231	0.09203	57.5262	0.23682	57.5262	0.14836
																											--	--	--	--	--	--		60	0.09351	57.6	0.23832	57.6	0.14976
																											--	--	--	--	--	--		60.0769	0.09498	57.6739	0.23972	57.6739	0.15127
																											--	--	--	--	--	--		60.1538	0.09644	57.7477	0.24122	57.7477	0.15267
																											--	--	--	--	--	--		60.2308	0.09793	57.8215	0.24262	57.8215	0.15408
																											--	--	--	--	--	--		60.3077	0.0994	57.8954	0.24412	57.8954	0.15558
																											--	--	--	--	--	--		60.3846	0.10088	57.9692	0.24552	57.9692	0.15698
																											--	--	--	--	--	--		60.4615	0.10228	58.0431	0.24702	58.0431	0.15839
																											--	--	--	--	--	--		60.5385	0.10379	58.1169	0.24852	58.1169	0.15979
																											--	--	--	--	--	--		60.6154	0.10519	58.1908	0.24992	58.1908	0.1613
																											--	--	--	--	--	--		60.6923	0.10669	58.2646	0.25143	58.2646	0.1627
																											--	--	--	--	--	--		60.7692	0.10809	58.3385	0.25283	58.3385	0.16411
																											--	--	--	--	--	--		60.8462	0.10949	58.4123	0.25433	58.4123	0.16551
																											--	--	--	--	--	--		60.9231	0.11089	58.4862	0.25583	58.4862	0.16702
																											--	--	--	--	--	--		61	0.11239	58.56	0.25723	58.56	0.16842
																											--	--	--	--	--	--		61.0769	0.11379	58.6339	0.25873	58.6339	0.16982
																											--	--	--	--	--	--		61.1538	0.11529	58.7077	0.26023	58.7077	0.17123
																											--	--	--	--	--	--		61.2308	0.1167	58.7815	0.26163	58.7815	0.17263
																											--	--	--	--	--	--		61.3077	0.1181	58.8554	0.26313	58.8554	0.17404
																											--	--	--	--	--	--		61.3846	0.1195	58.9292	0.26463	58.9292	0.17544
																											--	--	--	--	--	--		61.4615	0.121	59.0031	0.26603	59.0031	0.17685
																											--	--	--	--	--	--		61.5385	0.1224	59.0769	0.26753	59.0769	0.17835
																											--	--	--	--	--	--		61.6154	0.1238	59.1508	0.26903	59.1508	0.17976
																											--	--	--	--	--	--		61.6923	0.1251	59.2246	0.27043	59.2246	0.18116
																											--	--	--	--	--	--		61.7692	0.1266	59.2985	0.27194	59.2985	0.18256
																											--	--	--	--	--	--		61.8462	0.128	59.3723	0.27334	59.3723	0.18397
																											--	--	--	--	--	--		61.9231	0.12941	59.4462	0.27484	59.4462	0.18537
																											--	--	--	--	--	--		62	0.13081	59.52	0.27634	59.52	0.18678
																											--	--	--	--	--	--		62.0769	0.13211	59.5939	0.27774	59.5939	0.18818
																											--	--	--	--	--	--		62.1538	0.13351	59.6677	0.27924	59.6677	0.18959
																											--	--	--	--	--	--		62.2308	0.13491	59.7415	0.28074	59.7415	0.19099
																											--	--	--	--	--	--		62.3077	0.13631	59.8154	0.28214	59.8154	0.19239
																											--	--	--	--	--	--		62.3846	0.13771	59.8892	0.28364	59.8892	0.1938
																											--	--	--	--	--	--		62.4615	0.13901	59.9631	0.28514	59.9631	0.1952
																											--	--	--	--	--	--		62.5385	0.14042	60.0369	0.28654	60.0369	0.19661
																											--	--	--	--	--	--		62.6154	0.14182	60.1108	0.28804	60.1108	0.19801
																											--	--	--	--	--	--		62.6923	0.14312	60.1846	0.28944	60.1846	0.19942
																											--	--	--	--	--	--		62.7692	0.14452	60.2585	0.29094	60.2585	0.20082
																											--	--	--	--	--	--		62.8462	0.14582	60.3323	0.29245	60.3323	0.20222
																											--	--	--	--	--	--		62.9231	0.14722	60.4061	0.29385	60.4061	0.20363
																											--	--	--	--	--	--		63	0.14852	60.48	0.29535	60.48	0.20503
																											--	--	--	--	--	--		63.0769	0.14992	60.5538	0.29675	60.5538	0.20644
																											--	--	--	--	--	--		63.1538	0.15122	60.6277	0.29825	60.6277	0.20774
																											--	--	--	--	--	--		63.2308	0.15263	60.7015	0.29975	60.7015	0.20915
																											--	--	--	--	--	--		63.3077	0.15393	60.7754	0.30115	60.7754	0.21055
																											--	--	--	--	--	--		63.3846	0.15533	60.8492	0.30265	60.8492	0.21195
																											--	--	--	--	--	--		63.4615	0.15663	60.9231	0.30405	60.9231	0.21336
																											--	--	--	--	--	--		63.5385	0.15793	60.9969	0.30555	60.9969	0.21476
																											--	--	--	--	--	--		63.6154	0.15933	61.0708	0.30705	61.0708	0.21617
																											--	--	--	--	--	--		63.6923	0.16063	61.1446	0.30845	61.1446	0.21747
																											--	--	--	--	--	--		63.7692	0.16193	61.2185	0.30995	61.2185	0.21888
																											--	--	--	--	--	--		63.8462	0.16323	61.2923	0.31146	61.2923	0.22028
																											--	--	--	--	--	--		63.9231	0.16464	61.3661	0.31286	61.3661	0.22168
																											--	--	--	--	--	--		64	0.16594	61.44	0.31436	61.44	0.22309
																											--	--	--	--	--	--		64.0769	0.16724	61.5138	0.31576	61.5138	0.22439
																											--	--	--	--	--	--		64.1539	0.16854	61.5877	0.31726	61.5877	0.2258
																											--	--	--	--	--	--		64.2308	0.16984	61.6615	0.31866	61.6615	0.2272
																											--	--	--	--	--	--		64.3077	0.17114	61.7354	0.32016	61.7354	0.22851
																											--	--	--	--	--	--		64.3846	0.17244	61.8092	0.32156	61.8092	0.22991
																											--	--	--	--	--	--		64.4615	0.17374	61.8831	0.32306	61.8831	0.23131
																											--	--	--	--	--	--		64.5385	0.17504	61.9569	0.32446	61.9569	0.23272
																											--	--	--	--	--	--		64.6154	0.17634	62.0308	0.32586	62.0308	0.23402
																											--	--	--	--	--	--		64.6923	0.17755	62.1046	0.32736	62.1046	0.23543
																											--	--	--	--	--	--		64.7692	0.17885	62.1785	0.32876	62.1785	0.23683
																											--	--	--	--	--	--		64.8461	0.18015	62.2523	0.33026	62.2523	0.23814
																											--	--	--	--	--	--		64.9231	0.18135	62.3261	0.33167	62.3261	0.23954
																											--	--	--	--	--	--		65	0.18265	62.4	0.33317	62.4	0.24094
																											--	--	--	--	--	--		65.0769	0.18395	62.4738	0.33457	62.4738	0.24225
																											--	--	--	--	--	--		65.1539	0.18525	62.5477	0.33597	62.5477	0.24365
																											--	--	--	--	--	--		65.2308	0.18645	62.6215	0.33747	62.6215	0.24496
																											--	--	--	--	--	--		65.3077	0.18775	62.6954	0.33887	62.6954	0.24636
																											--	--	--	--	--	--		65.3846	0.18906	62.7692	0.34037	62.7692	0.24767
																											--	--	--	--	--	--		65.4615	0.19026	62.8431	0.34177	62.8431	0.24907
																											--	--	--	--	--	--		65.5385	0.19146	62.9169	0.34317	62.9169	0.25047
																											--	--	--	--	--	--		65.6154	0.19276	62.9908	0.34467	62.9908	0.25178
																											--	--	--	--	--	--		65.6923	0.19396	63.0646	0.34607	63.0646	0.25318
																											--	--	--	--	--	--		65.7692	0.19526	63.1385	0.34747	63.1385	0.25449
																											--	--	--	--	--	--		65.8461	0.19646	63.2123	0.34897	63.2123	0.25589
																											--	--	--	--	--	--		65.9231	0.19776	63.2861	0.35037	63.2861	0.25729
																											--	--	--	--	--	--		66	0.19896	63.36	0.35178	63.36	0.2586
																											--	--	--	--	--	--		66.0769	0.20026	63.4338	0.35328	63.4338	0.26
																											--	--	--	--	--	--		66.1539	0.20147	63.5077	0.35468	63.5077	0.26131
																											--	--	--	--	--	--		66.2308	0.20277	63.5815	0.35608	63.5815	0.26271
																											--	--	--	--	--	--		66.3077	0.20397	63.6554	0.35758	63.6554	0.26402
																											--	--	--	--	--	--		66.3846	0.20527	63.7292	0.35898	63.7292	0.26542
																											--	--	--	--	--	--		66.4615	0.20647	63.8031	0.36038	63.8031	0.26672
																											--	--	--	--	--	--		66.5385	0.20767	63.8769	0.36178	63.8769	0.26813
																											--	--	--	--	--	--		66.6154	0.20897	63.9508	0.36328	63.9508	0.26943
																											--	--	--	--	--	--		66.6923	0.21007	64.0246	0.36468	64.0246	0.27084
																											--	--	--	--	--	--		66.7692	0.21137	64.0985	0.36608	64.0985	0.27214
																											--	--	--	--	--	--		66.8461	0.21257	64.1723	0.36748	64.1723	0.27355
																											--	--	--	--	--	--		66.9231	0.21378	64.2462	0.36898	64.2462	0.27485
																											--	--	--	--	--	--		67	0.21508	64.32	0.37038	64.32	0.27625
																											--	--	--	--	--	--		67.0769	0.21628	64.3939	0.37179	64.3939	0.27756
																											--	--	--	--	--	--		67.1539	0.21748	64.4677	0.37319	64.4677	0.27896
																											--	--	--	--	--	--		67.2308	0.21858	64.5415	0.37469	64.5415	0.28027
																											--	--	--	--	--	--		67.3077	0.21968	64.6154	0.37609	64.6154	0.28157
																											--	--	--	--	--	--		67.3846	0.22088	64.6892	0.37749	64.6892	0.28297
																											--	--	--	--	--	--		67.4615	0.22208	64.7631	0.37889	64.7631	0.28428
																											--	--	--	--	--	--		67.5385	0.22328	64.8369	0.38039	64.8369	0.28568
																											--	--	--	--	--	--		67.6154	0.22448	64.9108	0.38179	64.9108	0.28699
																											--	--	--	--	--	--		67.6923	0.22579	64.9846	0.38319	64.9846	0.28839
																											--	--	--	--	--	--		67.7692	0.22699	65.0585	0.38459	65.0585	0.28969
																											--	--	--	--	--	--		67.8461	0.22819	65.1323	0.38599	65.1323	0.2911
																											--	--	--	--	--	--		67.9231	0.22929	65.2061	0.38739	65.2061	0.2924
																											--	--	--	--	--	--		68	0.23059	65.28	0.38889	65.28	0.29371
																											--	--	--	--	--	--		68.0769	0.23179	65.3538	0.39029	65.3538	0.29511
																											--	--	--	--	--	--		68.1539	0.23299	65.4277	0.3917	65.4277	0.29642
																											--	--	--	--	--	--		68.2308	0.23419	65.5015	0.3931	65.5015	0.29782
																											--	--	--	--	--	--		68.3077	0.23539	65.5754	0.3945	65.5754	0.29912
																											--	--	--	--	--	--		68.3846	0.23659	65.6492	0.3959	65.6492	0.30043
																											--	--	--	--	--	--		68.4615	0.2378	65.7231	0.3973	65.7231	0.30183
																											--	--	--	--	--	--		68.5385	0.239	65.7969	0.3987	65.7969	0.30314
																											--	--	--	--	--	--		68.6154	0.2402	65.8708	0.4001	65.8708	0.30444
																											--	--	--	--	--	--		68.6923	0.2414	65.9446	0.4015	65.9446	0.30584
																											--	--	--	--	--	--		68.7692	0.2426	66.0185	0.4029	66.0185	0.30715
																											--	--	--	--	--	--		68.8461	0.2439	66.0923	0.4044	66.0923	0.30855
																											--	--	--	--	--	--		68.9231	0.2451	66.1662	0.4058	66.1662	0.30986
																											--	--	--	--	--	--		69	0.2463	66.24	0.4072	66.24	0.31116
																											--	--	--	--	--	--		69.0769	0.2475	66.3139	0.4086	66.3139	0.31257
																											--	--	--	--	--	--		69.1539	0.2487	66.3877	0.41	66.3877	0.31387
																											--	--	--	--	--	--		69.2308	0.24991	66.4615	0.4114	66.4615	0.31527
																											--	--	--	--	--	--		69.3077	0.25101	66.5354	0.41281	66.5354	0.31658
																											--	--	--	--	--	--		69.3846	0.25221	66.6092	0.41421	66.6092	0.31788
																											--	--	--	--	--	--		69.4615	0.25341	66.6831	0.41561	66.6831	0.31929
																											--	--	--	--	--	--		69.5385	0.25461	66.7569	0.41701	66.7569	0.32059
																											--	--	--	--	--	--		69.6154	0.25581	66.8308	0.41841	66.8308	0.32189
																											--	--	--	--	--	--		69.6923	0.25701	66.9046	0.41981	66.9046	0.3233
																											--	--	--	--	--	--		69.7692	0.25831	66.9785	0.42121	66.9785	0.3246
																											--	--	--	--	--	--		69.8461	0.25951	67.0523	0.42261	67.0523	0.32591
																											--	--	--	--	--	--		69.9231	0.26071	67.1261	0.42401	67.1261	0.32731
																											--	--	--	--	--	--		70	0.26191	67.2	0.42541	67.2	0.32862
																											--	--	--	--	--	--		70.0769	0.26322	67.2738	0.42681	67.2738	0.33002
																											--	--	--	--	--	--		70.1539	0.26432	67.3477	0.42821	67.3477	0.33132
																											--	--	--	--	--	--		70.2308	0.26552	67.4215	0.42961	67.4215	0.33263
																											--	--	--	--	--	--		70.3077	0.26662	67.4954	0.43101	67.4954	0.33403
																											--	--	--	--	--	--		70.3846	0.26782	67.5692	0.43232	67.5692	0.33534
																											--	--	--	--	--	--		70.4615	0.26902	67.6431	0.43372	67.6431	0.33664
																											--	--	--	--	--	--		70.5385	0.27022	67.7169	0.43512	67.7169	0.33804
																											--	--	--	--	--	--		70.6154	0.27142	67.7908	0.43652	67.7908	0.33935
																											--	--	--	--	--	--		70.6923	0.27262	67.8646	0.43792	67.8646	0.34065
																											--	--	--	--	--	--		70.7692	0.27382	67.9385	0.43932	67.9385	0.34206
																											--	--	--	--	--	--		70.8461	0.27503	68.0123	0.44072	68.0123	0.34336
																											--	--	--	--	--	--		70.9231	0.27623	68.0862	0.44212	68.0862	0.34466
																											--	--	--	--	--	--		71	0.27743	68.16	0.44352	68.16	0.34607
																											--	--	--	--	--	--		71.0769	0.27863	68.2339	0.44492	68.2339	0.34737
																											--	--	--	--	--	--		71.1539	0.27983	68.3077	0.44632	68.3077	0.34868
																											--	--	--	--	--	--		71.2308	0.28103	68.3815	0.44772	68.3815	0.35008
																											--	--	--	--	--	--		71.3077	0.28223	68.4554	0.44912	68.4554	0.35139
																											--	--	--	--	--	--		71.3846	0.28343	68.5292	0.45052	68.5292	0.35279
																											--	--	--	--	--	--		71.4615	0.28463	68.6031	0.45193	68.6031	0.35409
																											--	--	--	--	--	--		71.5385	0.28573	68.6769	0.45333	68.6769	0.3554
																											--	--	--	--	--	--		71.6154	0.28694	68.7508	0.45463	68.7508	0.3568
																											--	--	--	--	--	--		71.6923	0.28814	68.8246	0.45603	68.8246	0.35811
																											--	--	--	--	--	--		71.7692	0.28934	68.8985	0.45743	68.8985	0.35941
																											--	--	--	--	--	--		71.8461	0.29054	68.9723	0.45883	68.9723	0.36071
																											--	--	--	--	--	--		71.9231	0.29174	69.0461	0.46023	69.0461	0.36212
																											--	--	--	--	--	--		72	0.29294	69.12	0.46163	69.12	0.36342
																											--	--	--	--	--	--		72.0769	0.29414	69.1938	0.46303	69.1938	0.36473
																											--	--	--	--	--	--		72.1539	0.29524	69.2677	0.46443	69.2677	0.36613
																											--	--	--	--	--	--		72.2308	0.29654	69.3415	0.46583	69.3415	0.36744
																											--	--	--	--	--	--		72.3077	0.29774	69.4154	0.46723	69.4154	0.36884
																											--	--	--	--	--	--		72.3846	0.29885	69.4892	0.46863	69.4892	0.37014
																											--	--	--	--	--	--		72.4615	0.30015	69.5631	0.46993	69.5631	0.37145
																											--	--	--	--	--	--		72.5385	0.30135	69.6369	0.47133	69.6369	0.37285
																											--	--	--	--	--	--		72.6154	0.30255	69.7108	0.47274	69.7108	0.37416
																											--	--	--	--	--	--		72.6923	0.30365	69.7846	0.47414	69.7846	0.37556
																											--	--	--	--	--	--		72.7692	0.30485	69.8585	0.47554	69.8585	0.37686
																											--	--	--	--	--	--		72.8461	0.30605	69.9323	0.47694	69.9323	0.37817
																											--	--	--	--	--	--		72.9231	0.30725	70.0062	0.47834	70.0062	0.37957
																											--	--	--	--	--	--		73	0.30845	70.08	0.47974	70.08	0.38088
																											--	--	--	--	--	--		73.0769	0.30965	70.1539	0.48114	70.1539	0.38218
																											--	--	--	--	--	--		73.1539	0.31086	70.2277	0.48254	70.2277	0.38348
																											--	--	--	--	--	--		73.2308	0.31206	70.3015	0.48394	70.3015	0.38489
																											--	--	--	--	--	--		73.3077	0.31326	70.3754	0.48524	70.3754	0.38619
																											--	--	--	--	--	--		73.3846	0.31446	70.4492	0.48664	70.4492	0.3875
																											--	--	--	--	--	--		73.4615	0.31566	70.5231	0.48804	70.5231	0.3889
																											--	--	--	--	--	--		73.5385	0.31686	70.5969	0.48944	70.5969	0.39021
																											--	--	--	--	--	--		73.6154	0.31806	70.6708	0.49084	70.6708	0.39151
																											--	--	--	--	--	--		73.6923	0.31926	70.7446	0.49225	70.7446	0.39291
																											--	--	--	--	--	--		73.7692	0.32046	70.8185	0.49365	70.8185	0.39422
																											--	--	--	--	--	--		73.8461	0.32176	70.8923	0.49505	70.8923	0.39552
																											--	--	--	--	--	--		73.9231	0.32296	70.9661	0.49635	70.9661	0.39693
																											--	--	--	--	--	--		74	0.32407	71.04	0.49775	71.04	0.39823
																											--	--	--	--	--	--		74.0769	0.32527	71.1138	0.49915	71.1138	0.39953
																											--	--	--	--	--	--		74.1539	0.32647	71.1877	0.50055	71.1877	0.40094
																											--	--	--	--	--	--		74.2308	0.32777	71.2615	0.48854	71.2615	0.40224
																											--	--	--	--	--	--		74.3077	0.32897	71.3354	0.47764	71.3354	0.40355
																											--	--	--	--	--	--		74.3846	0.33017	71.4092	0.47254	71.4092	0.40485
																											--	--	--	--	--	--		74.4615	0.33137	71.4831	0.46873	71.4831	0.40615
																											--	--	--	--	--	--		74.5385	0.33257	71.5569	0.46553	71.5569	0.40756
																											--	--	--	--	--	--		74.6154	0.33387	71.6308	0.46263	71.6308	0.40886
																											--	--	--	--	--	--		74.6923	0.33507	71.7046	0.46003	71.7046	0.41017
																											--	--	--	--	--	--		74.7692	0.33628	71.7785	0.45743	71.7785	0.41157
																											--	--	--	--	--	--		74.8461	0.33748	71.8523	0.45493	71.8523	0.41288
																											--	--	--	--	--	--		74.9231	0.33868	71.9262	0.45253	71.9262	0.41418
																											--	--	--	--	--	--		75	0.33998	72	0.45012	72	0.41558
																											--	--	--	--	--	--		75.0769	0.34118	72.0738	0.44782	72.0738	0.41689
																											--	--	--	--	--	--		75.1539	0.34238	72.1477	0.44542	72.1477	0.41819
																											--	--	--	--	--	--		75.2308	0.34358	72.2215	0.44322	72.2215	0.4196
																											--	--	--	--	--	--		75.3077	0.34478	72.2954	0.44092	72.2954	0.4209
																											--	--	--	--	--	--		75.3846	0.34598	72.3692	0.43872	72.3692	0.4222
																											--	--	--	--	--	--		75.4615	0.34718	72.4431	0.43652	72.4431	0.42351
																											--	--	--	--	--	--		75.5385	0.34849	72.5169	0.43432	72.5169	0.42481
																											--	--	--	--	--	--		75.6154	0.34969	72.5908	0.43212	72.5908	0.42612
																											--	--	--	--	--	--		75.6923	0.35089	72.6646	0.42991	72.6646	0.42752
																											--	--	--	--	--	--		75.7692	0.35209	72.7385	0.42781	72.7385	0.42882
																											--	--	--	--	--	--		75.8461	0.35329	72.8123	0.42571	72.8123	0.43013
																											--	--	--	--	--	--		75.9231	0.35449	72.8862	0.42361	72.8862	0.43153
																											--	--	--	--	--	--		76	0.35569	72.96	0.42141	72.96	0.43284
																											--	--	--	--	--	--		76.0769	0.35699	73.0339	0.41941	73.0339	0.43414
																											--	--	--	--	--	--		76.1539	0.35819	73.1077	0.41731	73.1077	0.43555
																											--	--	--	--	--	--		76.2308	0.35939	73.1815	0.41521	73.1815	0.43685
																											--	--	--	--	--	--		76.3077	0.3606	73.2554	0.41321	73.2554	0.43815
																											--	--	--	--	--	--		76.3846	0.3618	73.3292	0.4111	73.3292	0.43946
																											--	--	--	--	--	--		76.4615	0.3631	73.4031	0.4091	73.4031	0.44086
																											--	--	--	--	--	--		76.5385	0.3643	73.4769	0.407	73.4769	0.44217
																											--	--	--	--	--	--		76.6154	0.3655	73.5508	0.405	73.5508	0.44347
																											--	--	--	--	--	--		76.6923	0.3667	73.6246	0.403	73.6246	0.44477
																											--	--	--	--	--	--		76.7692	0.368	73.6985	0.401	73.6985	0.44608
																											--	--	--	--	--	--		76.8461	0.3692	73.7723	0.399	73.7723	0.44738
																											--	--	--	--	--	--		76.9231	0.3704	73.8461	0.397	73.8461	0.44879
																											--	--	--	--	--	--		77	0.3716	73.92	0.395	73.92	0.45009
																											--	--	--	--	--	--		77.0769	0.37291	73.9938	0.3931	73.9938	0.45139
																																		77.1539	0.37411	74.0677	0.39109	74.0677	0.4527
																																		77.2308	0.37531	74.1415	0.38909	74.1415	0.454
																																		77.3077	0.37661	74.2154	0.38719	74.2154	0.45531
																																		77.3846	0.37781	74.2892	0.38529	74.2892	0.45661
																																		77.4615	0.37901	74.3631	0.38329	74.3631	0.45802
																																		77.5385	0.38031	74.4369	0.38139	74.4369	0.45932
																																		77.6154	0.38151	74.5108	0.37949	74.5108	0.46062
																																		77.6923	0.38281	74.5846	0.37759	74.5846	0.46193
																																		77.7692	0.38402	74.6585	0.37559	74.6585	0.46323
																																		77.8461	0.38522	74.7323	0.37369	74.7323	0.46454
																																		77.9231	0.38652	74.8062	0.37179	74.8062	0.46584
																																		78	0.38782	74.88	0.36988	74.88	0.46704
																																		78.0769	0.38902	74.9539	0.36808	74.9539	0.46835
																																		78.1539	0.39022	75.0277	0.36618	75.0277	0.46965
																																		78.2308	0.39152	75.1015	0.36428	75.1015	0.47096
																																		78.3077	0.39272	75.1754	0.36238	75.1754	0.47226
																																		78.3846	0.39402	75.2492	0.36058	75.2492	0.47356
																																		78.4615	0.39522	75.3231	0.35868	75.3231	0.47487
																																		78.5385	0.39653	75.3969	0.35688	75.3969	0.47617
																																		78.6154	0.39773	75.4708	0.35498	75.4708	0.47748
																																		78.6923	0.39893	75.5446	0.35318	75.5446	0.47878
																																		78.7692	0.40023	75.6185	0.35127	75.6185	0.48008
																																		78.8461	0.40143	75.6923	0.34947	75.6923	0.48139
																																		78.9231	0.40273	75.7661	0.34767	75.7661	0.48269
																																		79	0.40403	75.84	0.34577	75.84	0.484
																																		79.0769	0.40523	75.9138	0.34397	75.9138	0.4853
																																		79.1539	0.40653	75.9877	0.34217	75.9877	0.4865
																																		79.2308	0.40773	76.0615	0.34037	76.0615	0.48781
																																		79.3077	0.40904	76.1354	0.33857	76.1354	0.48901
																																		79.3846	0.41024	76.2092	0.33677	76.2092	0.49031
																																		79.4615	0.41154	76.2831	0.33497	76.2831	0.49162
																																		79.5385	0.41284	76.3569	0.33317	76.3569	0.49292
																																		79.6154	0.41484	76.4308	0.33136	76.4308	0.49423
																																		79.6923	0.41594	76.5046	0.32956	76.5046	0.49543
																																		79.7692	0.41714	76.5785	0.32786	76.5785	0.49673
																																		79.8461	0.41844	76.6523	0.32606	76.6523	0.49804
																																		79.9231	0.41964	76.7262	0.32426	76.7262	0.49934
																																		80	0.42095	76.8	0.32256	76.8	0.50055
																																		80.0769	0.42215	76.8739	0.32076	76.8739	0.50165
																																		80.1539	0.42345	76.9477	0.31896	76.9477	0.49744
																																		80.2308	0.42475	77.0215	0.31726	77.0215	0.49533
																																		80.3077	0.42595	77.0954	0.31546	77.0954	0.49322
																																		80.3846	0.42725	77.1692	0.31376	77.1692	0.49132
																																		80.4615	0.42845	77.2431	0.31206	77.2431	0.48931
																																		80.5385	0.42975	77.3169	0.31025	77.3169	0.48741
																																		80.6154	0.43095	77.3908	0.30855	77.3908	0.4855
																																		80.6923	0.43225	77.4646	0.30685	77.4646	0.48359
																																		80.7692	0.43346	77.5385	0.30515	77.5385	0.48169
																																		80.8461	0.43476	77.6123	0.30335	77.6123	0.47978
																																		80.9231	0.43596	77.6861	0.30165	77.6861	0.47798
																																		81	0.43726	77.76	0.29995	77.76	0.47607
																																		81.0769	0.43846	77.8338	0.29825	77.8338	0.47417
																																		81.1539	0.43976	77.9077	0.29655	77.9077	0.47236
																																		81.2308	0.44096	77.9815	0.29485	77.9815	0.47055
																																		81.3077	0.44216	78.0554	0.29315	78.0554	0.46865
																																		81.3846	0.44356	78.1292	0.29145	78.1292	0.46684
																																		81.4615	0.44476	78.2031	0.28974	78.2031	0.46504
																																		81.5385	0.44607	78.2769	0.28804	78.2769	0.46313
																																		81.6154	0.44727	78.3508	0.28644	78.3508	0.46133
																																		81.6923	0.44857	78.4246	0.28474	78.4246	0.45952
																																		81.7692	0.44977	78.4985	0.28304	78.4985	0.45771
																																		81.8461	0.45097	78.5723	0.28144	78.5723	0.45591
																																		81.9231	0.45227	78.6462	0.27974	78.6462	0.4541
																																		82	0.45357	78.72	0.27804	78.72	0.4523
																																		82.0769	0.45477	78.7939	0.27644	78.7939	0.45049
																																		82.1539	0.45597	78.8677	0.27474	78.8677	0.44869
																																		82.2308	0.45728	78.9415	0.27314	78.9415	0.44698
																																		82.3077	0.45848	79.0154	0.27144	79.0154	0.44518
																																		82.3846	0.45968	79.0892	0.26983	79.0892	0.44337
																																		82.4615	0.46098	79.1631	0.26813	79.1631	0.44166
																																		82.5385	0.46228	79.2369	0.26653	79.2369	0.43986
																																		82.6154	0.46348	79.3108	0.26493	79.3108	0.43815
																																		82.6923	0.46478	79.3846	0.26323	79.3846	0.43635
																																		82.7692	0.46598	79.4585	0.26163	79.4585	0.43454
																																		82.8461	0.46718	79.5323	0.26003	79.5323	0.43274
																																		82.9231	0.46838	79.6061	0.25833	79.6061	0.43103
																																		83	0.46969	79.68	0.25683	79.68	0.42933
																																		83.0769	0.47089	79.7538	0.25513	79.7538	0.42752
																																		83.1539	0.47209	79.8277	0.25353	79.8277	0.42582
																																		83.2308	0.47329	79.9015	0.25193	79.9015	0.42401
																																		83.3077	0.47449	79.9754	0.25032	79.9754	0.4223
																																		83.3846	0.47579	80.0492	0.24872	80.0492	0.4206
																																		83.4615	0.47699	80.1231	0.24712	80.1231	0.41889
																																		83.5385	0.47819	80.1969	0.24552	80.1969	0.41709
																																		83.6154	0.47939	80.2708	0.24392	80.2708	0.41538
																																		83.6923	0.48059	80.3446	0.24232	80.3446	0.41368
																																		83.7692	0.4819	80.4185	0.24072	80.4185	0.41197
																																		83.8461	0.4831	80.4923	0.23922	80.4923	0.41027
																																		83.9231	0.4843	80.5661	0.23762	80.5661	0.40856
																																		84	0.4855	80.64	0.23602	80.64	0.40676
																																		84.0769	0.4867	80.7138	0.23442	80.7138	0.40505
																																		84.1539	0.4879	80.7877	0.23292	80.7877	0.40335
																																		84.2308	0.4891	80.8615	0.23131	80.8615	0.40164
																																		84.3077	0.4903	80.9354	0.22981	80.9354	0.39994
																																		84.3846	0.4915	81.0092	0.22821	81.0092	0.39823
																																		84.4615	0.4927	81.0831	0.22661	81.0831	0.39653
																																		84.5385	0.49391	81.1569	0.22511	81.1569	0.39482
																																		84.6154	0.49511	81.2308	0.22351	81.2308	0.39311
																																		84.6923	0.49631	81.3046	0.22201	81.3046	0.39141
																																		84.7692	0.49751	81.3785	0.22041	81.3785	0.3897
																																		84.8461	0.49861	81.4523	0.21891	81.4523	0.388
																																		84.9231	0.49981	81.5262	0.21731	81.5262	0.38629
																																		85	0.49721	81.6	0.21581	81.6	0.38459
																																		85.0769	0.49651	81.6739	0.21431	81.6739	0.38298
																																		85.1539	0.49441	81.7477	0.21271	81.7477	0.38128
																																		85.2308	0.4924	81.8215	0.2112	81.8215	0.37957
																																		85.3077	0.4904	81.8954	0.2097	81.8954	0.37787
																																		85.3846	0.4884	81.9692	0.2081	81.9692	0.37616
																																		85.4615	0.4865	82.0431	0.2067	82.0431	0.37446
																																		85.5385	0.4846	82.1169	0.2051	82.1169	0.37285
																																		85.6154	0.4826	82.1908	0.2036	82.1908	0.37115
																																		85.6923	0.48069	82.2646	0.2021	82.2646	0.36944
																																		85.7692	0.47879	82.3385	0.2006	82.3385	0.36784
																																		85.8461	0.47699	82.4123	0.1991	82.4123	0.36613
																																		85.9231	0.47499	82.4861	0.1976	82.4861	0.36443
																																		86	0.47319	82.56	0.196	82.56	0.36282
																																		86.0769	0.47129	82.6338	0.1945	82.6338	0.36112
																																		86.1539	0.46949	82.7077	0.193	82.7077	0.35951
																																		86.2308	0.46768	82.7815	0.1915	82.7815	0.35781
																																		86.3077	0.46578	82.8554	0.18999	82.8554	0.3561
																																		86.3846	0.46398	82.9292	0.18849	82.9292	0.3545
																																		86.4615	0.46218	83.0031	0.18699	83.0031	0.35279
																																		86.5385	0.46038	83.0769	0.18559	83.0769	0.35108
																																		86.6154	0.45858	83.1508	0.18409	83.1508	0.34948
																																		86.6923	0.45667	83.2246	0.18259	83.2246	0.34777
																																		86.7692	0.45487	83.2985	0.18109	83.2985	0.34617
																																		86.8461	0.45307	83.3723	0.17959	83.3723	0.34446
																																		86.9231	0.45127	83.4462	0.17819	83.4462	0.34286
																																		87	0.44947	83.52	0.17669	83.52	0.34115
																																		87.0769	0.44767	83.5939	0.17519	83.5939	0.33955
																																		87.1539	0.44587	83.6677	0.17369	83.6677	0.33794
																																		87.2308	0.44406	83.7415	0.17229	83.7415	0.33624
																																		87.3077	0.44226	83.8154	0.17078	83.8154	0.33463
																																		87.3846	0.44056	83.8892	0.16928	83.8892	0.33303
																																		87.4615	0.43876	83.9631	0.16778	83.9631	0.33142
																																		87.5385	0.43696	84.0369	0.16638	84.0369	0.32972
																																		87.6154	0.43516	84.1108	0.16488	84.1108	0.32811
																																		87.6923	0.43346	84.1846	0.16348	84.1846	0.32651
																																		87.7692	0.43165	84.2585	0.16198	84.2585	0.3248
																																		87.8461	0.42985	84.3323	0.16048	84.3323	0.3232
																																		87.9231	0.42805	84.4061	0.15908	84.4061	0.32159
																																		88	0.42625	84.48	0.15768	84.48	0.31999
																																		88.0769	0.42455	84.5538	0.15618	84.5538	0.31828
																																		88.1539	0.42285	84.6277	0.15478	84.6277	0.31668
																																		88.2308	0.42105	84.7015	0.15328	84.7015	0.31507
																																		88.3077	0.41934	84.7754	0.15188	84.7754	0.31347
																																		88.3846	0.41764	84.8492	0.15037	84.8492	0.31186
																																		88.4615	0.41584	84.9231	0.14897	84.9231	0.31026
																																		88.5385	0.41414	84.9969	0.14757	84.9969	0.30865
																																		88.6154	0.41244	85.0708	0.14607	85.0708	0.30705
																																		88.6923	0.41074	85.1446	0.14467	85.1446	0.30534
																																		88.7692	0.40894	85.2185	0.14327	85.2185	0.30384
																																		88.8461	0.40723	85.2923	0.14177	85.2923	0.30223
																																		88.9231	0.40553	85.3662	0.14037	85.3662	0.30053
																																		89	0.40383	85.44	0.13897	85.44	0.29892
																																		89.0769	0.40203	85.5139	0.13757	85.5139	0.29742
																																		89.1539	0.40033	85.5877	0.13617	85.5877	0.29581
																																		89.2308	0.39863	85.6615	0.13477	85.6615	0.29421
																																		89.3077	0.39693	85.7354	0.13327	85.7354	0.2926
																																		89.3846	0.39522	85.8092	0.13187	85.8092	0.291
																																		89.4615	0.39352	85.8831	0.13046	85.8831	0.28939
																																		89.5385	0.39182	85.9569	0.12906	85.9569	0.28779
																																		89.6154	0.39012	86.0308	0.12766	86.0308	0.28618
																																		89.6923	0.38852	86.1046	0.12626	86.1046	0.28458
																																		89.7692	0.38682	86.1785	0.12486	86.1785	0.28297
																																		89.8461	0.38512	86.2523	0.12346	86.2523	0.28147
																																		89.9231	0.38341	86.3261	0.12206	86.3261	0.27986
																																		90	0.38171	86.4	0.12066	86.4	0.27826
																																		90.0769	0.38001	86.4738	0.11926	86.4738	0.27665
																																		90.1539	0.37841	86.5477	0.11786	86.5477	0.27515
																																		90.2308	0.37671	86.6215	0.11646	86.6215	0.27355
																																		90.3077	0.37511	86.6954	0.11506	86.6954	0.27194
																																		90.3846	0.37341	86.7692	0.11366	86.7692	0.27044
																																		90.4615	0.3717	86.8431	0.11236	86.8431	0.26883
																																		90.5385	0.37	86.9169	0.11095	86.9169	0.26723
																																		90.6154	0.3684	86.9908	0.10955	86.9908	0.26572
																																		90.6923	0.3668	87.0646	0.10815	87.0646	0.26412
																																		90.7692	0.3651	87.1385	0.10675	87.1385	0.26251
																																		90.8461	0.3634	87.2123	0.10535	87.2123	0.26101
																																		90.9231	0.3618	87.2862	0.10405	87.2862	0.2594
																																		91	0.3601	87.36	0.10265	87.36	0.2579
																																		91.0769	0.35849	87.4339	0.10125	87.4339	0.25639
																																		91.1539	0.35689	87.5077	0.09992	87.5077	0.25479
																																		91.2308	0.35519	87.5815	0.09855	87.5815	0.25328
																																		91.3077	0.35359	87.6554	0.09718	87.6554	0.25168
																																		91.3846	0.35189	87.7292	0.09582	87.7292	0.25017
																																		91.4615	0.35029	87.8031	0.09446	87.8031	0.24857
																																		91.5385	0.34869	87.8769	0.0931	87.8769	0.24706
																																		91.6154	0.34698	87.9508	0.09176	87.9508	0.24556
																																		91.6923	0.34538	88.0246	0.0904	88.0246	0.24405
																																		91.7692	0.34368	88.0985	0.08904	88.0985	0.24245
																																		91.8461	0.34208	88.1723	0.08769	88.1723	0.24094
																																		91.9231	0.34048	88.2462	0.08634	88.2462	0.23934
																																		92	0.33878	88.32	0.085	88.32	0.23783
																																		92.0769	0.33718	88.3939	0.08365	88.3939	0.23633
																																		92.1539	0.33558	88.4677	0.08231	88.4677	0.23483
																																		92.2308	0.33387	88.5415	0.08097	88.5415	0.23332
																																		92.3077	0.33227	88.6154	0.07964	88.6154	0.23172
																																		92.3846	0.33067	88.6892	0.0783	88.6892	0.23021
																																		92.4615	0.32907	88.7631	0.07697	88.7631	0.22871
																																		92.5385	0.32737	88.8369	0.07564	88.8369	0.2272
																																		92.6154	0.32577	88.9108	0.07431	88.9108	0.2257
																																		92.6923	0.32417	88.9846	0.07298	88.9846	0.22419
																																		92.7692	0.32256	89.0585	0.07166	89.0585	0.22269
																																		92.8461	0.32096	89.1323	0.07033	89.1323	0.22108
																																		92.9231	0.31926	89.2061	0.06902	89.2061	0.21958
																																		93	0.31766	89.28	0.0677	89.28	0.21807
																																		93.0769	0.31616	89.3538	0.06638	89.3538	0.21657
																																		93.1539	0.31456	89.4277	0.06507	89.4277	0.21506
																																		93.2308	0.31286	89.5015	0.06376	89.5015	0.21356
																																		93.3077	0.31136	89.5754	0.06245	89.5754	0.21206
																																		93.3846	0.30975	89.6492	0.06115	89.6492	0.21055
																																		93.4615	0.30805	89.7231	0.05985	89.7231	0.20905
																																		93.5385	0.30655	89.7969	0.05855	89.7969	0.20754
																																		93.6154	0.30495	89.8708	0.05726	89.8708	0.20604
																																		93.6923	0.30335	89.9446	0.05596	89.9446	0.20453
																																		93.7692	0.30175	90.0185	0.05466	90.0185	0.20303
																																		93.8461	0.30015	90.0923	0.05337	90.0923	0.20162
																																		93.9231	0.29854	90.1662	0.05209	90.1662	0.20012
																																		94	0.29694	90.24	0.0508	90.24	0.19861
																																		94.0769	0.29534	90.3139	0.04952	90.3139	0.19711
																																		94.1539	0.29374	90.3877	0.04823	90.3877	0.1956
																																		94.2308	0.29214	90.4615	0.04695	90.4615	0.1942
																																		94.3077	0.29064	90.5354	0.04567	90.5354	0.1927
																																		94.3846	0.28904	90.6092	0.0444	90.6092	0.19119
																																		94.4615	0.28744	90.6831	0.04313	90.6831	0.18969
																																		94.5385	0.28583	90.7569	0.04186	90.7569	0.18828
																																		94.6154	0.28423	90.8308	0.04059	90.8308	0.18678
																																		94.6923	0.28263	90.9046	0.03933	90.9046	0.18527
																																		94.7692	0.28113	90.9785	0.03807	90.9785	0.18387
																																		94.8461	0.27953	91.0523	0.03681	91.0523	0.18236
																																		94.9231	0.27793	91.1261	0.03555	91.1261	0.18086
																																		95	0.27633	91.2	0.0343	91.2	0.17935
																																		95.0769	0.27473	91.2738	0.03305	91.2738	0.17795
																																		95.1539	0.27312	91.3477	0.03181	91.3477	0.17644
																																		95.2308	0.27152	91.4215	0.03055	91.4215	0.17504
																																		95.3077	0.27002	91.4954	0.0293	91.4954	0.17354
																																		95.3846	0.26842	91.5692	0.02806	91.5692	0.17203
																																		95.4615	0.26682	91.6431	0.02683	91.6431	0.17063
																																		95.5385	0.26522	91.7169	0.02559	91.7169	0.16912
																																		95.6154	0.26362	91.7908	0.02436	91.7908	0.16772
																																		95.6923	0.26201	91.8646	0.02313	91.8646	0.16621
																																		95.7692	0.26041	91.9385	0.0219	91.9385	0.16471
																																		95.8461	0.25881	92.0123	0.02068	92.0123	0.1633
																																		95.9231	0.25731	92.0862	0.01945	92.0862	0.1618
																																		96	0.25571	92.16	0.01823	92.16	0.1604
																																		96.0769	0.25421	92.2339	0.01701	92.2339	0.15889
																																		96.1539	0.25261	92.3077	0.0158	92.3077	0.15749
																																		96.2308	0.25101	92.3815	0.01459	92.3815	0.15598
																																		96.3077	0.2494	92.4554	0.01338	92.4554	0.15458
																																		96.3846	0.2478	92.5292	0.01217	92.5292	0.15307
																																		96.4615	0.2462	92.6031	0.01096	92.6031	0.15167
																																		96.5385	0.2446	92.6769	0.00976	92.6769	0.15026
																																		96.6154	0.243	92.7508	0.00856	92.7508	0.14876
																																		96.6923	0.2415	92.8246	0.00736	92.8246	0.14736
																																		96.7692	0.2399	92.8985	0.00617	92.8985	0.14595
																																		96.8461	0.2383	92.9723	0.00497	92.9723	0.14445
																																		96.9231	0.23669	93.0461	0.00379	93.0461	0.14304
																																		97	0.23509	93.12	0.0026	93.12	0.14164
																																		97.0769	0.23359	93.1938	0.00142	93.1938	0.14013
																																		97.1539	0.23209	93.2677	0.00297	93.2677	0.13873
																																		97.2308	0.23049	93.3415	0.01558	93.3415	0.13732
																																		97.3077	0.22889	93.4154	0.02336	93.4154	0.13592
																																		97.3846	0.22739	93.4892	0.02781	93.4892	0.13452
																																		97.4615	0.22579	93.5631	0.03099	93.5631	0.13301
																																		97.5385	0.22418	93.6369	0.03355	93.6369	0.13161
																																		97.6154	0.22268	93.7108	0.03575	93.7108	0.1301
																																		97.6923	0.22108	93.7846	0.03775	93.7846	0.1287
																																		97.7692	0.21948	93.8585	0.03962	93.8585	0.12729
																																		97.8461	0.21798	93.9323	0.04139	93.9323	0.12589
																																		97.9231	0.21638	94.0062	0.04309	94.0062	0.12448
																																		98	0.21488	94.08	0.04474	94.08	0.12308
																																		98.0769	0.21338	94.1539	0.04637	94.1539	0.12168
																																		98.1539	0.21187	94.2277	0.04796	94.2277	0.12027
																																		98.2308	0.21027	94.3015	0.04952	94.3015	0.11887
																																		98.3077	0.20877	94.3754	0.05106	94.3754	0.11746
																																		98.3846	0.20727	94.4492	0.05259	94.4492	0.11606
																																		98.4615	0.20577	94.5231	0.0541	94.5231	0.11465
																																		98.5385	0.20417	94.5969	0.05559	94.5969	0.11325
																																		98.6154	0.20267	94.6708	0.05704	94.6708	0.11185
																																		98.6923	0.20117	94.7446	0.05852	94.7446	0.11034
																																		98.7692	0.19966	94.8185	0.05998	94.8185	0.10894
																																		98.8461	0.19816	94.8923	0.06143	94.8923	0.10753
																																		98.9231	0.19666	94.9661	0.06288	94.9661	0.10623
																																		99	0.19516	95.04	0.06432	95.04	0.10482
																																		99.0769	0.19366	95.1138	0.06576	95.1138	0.10342
																																		99.1539	0.19216	95.1877	0.06719	95.1877	0.10201
																																		99.2308	0.19076	95.2615	0.06861	95.2615	0.10061
																																		99.3077	0.18926	95.3354	0.07002	95.3354	0.09925
																																		99.3846	0.18775	95.4092	0.07143	95.4092	0.09785
																																		99.4615	0.18625	95.4831	0.07285	95.4831	0.09647
																																		99.5385	0.18485	95.5569	0.07425	95.5569	0.09508
																																		99.6154	0.18345	95.6308	0.07565	95.6308	0.09371
																																		99.6923	0.18195	95.7046	0.07704	95.7046	0.09235
																																		99.7692	0.18045	95.7785	0.07845	95.7785	0.09096
																																		99.8461	0.17895	95.8523	0.07981	95.8523	0.0896
																																		99.9231	0.17755	95.9262	0.0812	95.9262	0.08814
																																		100	0.17604	96	0.08258	96	0.08678
																																		100.077	0.17464	96.0738	0.08397	96.0738	0.08541
																																		100.154	0.17324	96.1477	0.08537	96.1477	0.08404
																																		100.231	0.17174	96.2215	0.08675	96.2215	0.08267
																																		100.308	0.17034	96.2954	0.08813	96.2954	0.08132
																																		100.385	0.16894	96.3692	0.08951	96.3692	0.07995
																																		100.462	0.16754	96.4431	0.09089	96.4431	0.07858
																																		100.538	0.16614	96.5169	0.09227	96.5169	0.07722
																																		100.615	0.16474	96.5908	0.09365	96.5908	0.07588
																																		100.692	0.16333	96.6646	0.09503	96.6646	0.07453
																																		100.769	0.16193	96.7385	0.0964	96.7385	0.07318
																																		100.846	0.16053	96.8123	0.09778	96.8123	0.07182
																																		100.923	0.15913	96.8862	0.09916	96.8862	0.07045
																																		101	0.15773	96.96	0.10054	96.96	0.06907
																																		101.077	0.15633	97.0339	0.10191	97.0339	0.06773
																																		101.154	0.15493	97.1077	0.10325	97.1077	0.0663
																																		101.231	0.15353	97.1815	0.10465	97.1815	0.06499
																																		101.308	0.15222	97.2554	0.10606	97.2554	0.06365
																																		101.385	0.15082	97.3292	0.10746	97.3292	0.06229
																																		101.462	0.14942	97.4031	0.10886	97.4031	0.06095
																																		101.538	0.14812	97.4769	0.11016	97.4769	0.05961
																																		101.615	0.14672	97.5508	0.11156	97.5508	0.05827
																																		101.692	0.14542	97.6246	0.11297	97.6246	0.05693
																																		101.769	0.14402	97.6985	0.11437	97.6985	0.05559
																																		101.846	0.14272	97.7723	0.11577	97.7723	0.05427
																																		101.923	0.14132	97.8461	0.11707	97.8461	0.05294
																																		102	0.14001	97.92	0.11848	97.92	0.05162
																																		102.077	0.13871	97.9938	0.11988	97.9938	0.0503
																																		102.154	0.13741	98.0677	0.12128	98.0677	0.04897
																																		102.231	0.13601	98.1415	0.12268	98.1415	0.04764
																																		102.308	0.13471	98.2154	0.12408	98.2154	0.04629
																																		102.385	0.13341	98.2892	0.12539	98.2892	0.04492
																																		102.462	0.13211	98.3631	0.12679	98.3631	0.04361
																																		102.538	0.13081	98.4369	0.12819	98.4369	0.04229
																																		102.615	0.12941	98.5108	0.12959	98.5108	0.04098
																																		102.692	0.12821	98.5846	0.13099	98.5846	0.03969
																																		102.769	0.1269	98.6585	0.1324	98.6585	0.03839
																																		102.846	0.1256	98.7323	0.1338	98.7323	0.03707
																																		102.923	0.1243	98.8062	0.1352	98.8062	0.03578
																																		103	0.123	98.88	0.1366	98.88	0.03446
																																		103.077	0.1217	98.9539	0.138	98.9539	0.03315
																																		103.154	0.1205	99.0277	0.13931	99.0277	0.03187
																																		103.231	0.1192	99.1015	0.14071	99.1015	0.03056
																																		103.308	0.1179	99.1754	0.14211	99.1754	0.02928
																																		103.385	0.1166	99.2492	0.14351	99.2492	0.028
																																		103.462	0.11539	99.3231	0.14491	99.3231	0.02671
																																		103.538	0.11409	99.3969	0.14632	99.3969	0.02543
																																		103.615	0.11289	99.4708	0.14772	99.4708	0.02409
																																		103.692	0.11159	99.5446	0.14912	99.5446	0.02281
																																		103.769	0.11039	99.6185	0.15062	99.6185	0.02155
																																		103.846	0.10909	99.6923	0.15203	99.6923	0.02029
																																		103.923	0.10779	99.7661	0.15343	99.7661	0.01901
																																		104	0.10659	99.84	0.15483	99.84	0.01774
																																		104.077	0.10529	99.9138	0.15623	99.9138	0.01649
																																		104.154	0.10409	99.9877	0.15763	99.9877	0.01525
																																		104.231	0.10288	100.062	0.15904	100.062	0.01399
																																		104.308	0.10168	100.135	0.16044	100.135	0.01275
																																		104.385	0.10048	100.209	0.16184	100.209	0.0115
																																		104.462	0.09922	100.283	0.16324	100.283	0.01025
																																		104.538	0.098	100.357	0.16464	100.357	0.00901
																																		104.615	0.09679	100.431	0.16605	100.431	0.00777
																																		104.692	0.09559	100.505	0.16755	100.505	0.00654
																																		104.769	0.09437	100.578	0.16895	100.578	0.0053
																																		104.846	0.09319	100.652	0.17035	100.652	0.00402
																																		104.923	0.09201	100.726	0.17175	100.726	0.0028
																																		105	0.09085	100.8	0.17316	100.8	0.00157
																																		105.077	0.08965	100.874	0.17466	100.874	0.000353784
																																		105.154	0.08843	100.948	0.17606	100.948	0.000742179
																																		105.231	0.08729	101.022	0.17746	101.022	0.00258
																																		105.308	0.0861	101.095	0.17887	101.095	0.00387
																																		105.385	0.0849	101.169	0.18037	101.169	0.00581
																																		105.462	0.08379	101.243	0.18177	101.243	0.00767
																																		105.538	0.08265	101.317	0.18317	101.317	0.00948
																																		105.615	0.08154	101.391	0.18457	101.391	0.01129
																																		105.692	0.0804	101.465	0.18608	101.465	0.01305
																																		105.769	0.07918	101.538	0.18748	101.538	0.01481
																																		105.846	0.07805	101.612	0.18888	101.612	0.01656
																																		105.923	0.0769	101.686	0.19038	101.686	0.0183
																																		106	0.07575	101.76	0.19178	101.76	0.02001
																																		106.077	0.07463	101.834	0.19319	101.834	0.02171
																																		106.154	0.07349	101.908	0.19469	101.908	0.02341
																																		106.231	0.07237	101.982	0.19609	101.982	0.02508
																																		106.308	0.07123	102.055	0.19759	102.055	0.02677
																																		106.385	0.07009	102.129	0.199	102.129	0.02844
																																		106.462	0.069	102.203	0.2004	102.203	0.03011
																																		106.538	0.06785	102.277	0.2019	102.277	0.03177
																																		106.615	0.06671	102.351	0.2033	102.351	0.03342
																																		106.692	0.06563	102.425	0.2048	102.425	0.03507
																																		106.769	0.06453	102.498	0.20621	102.498	0.03668
																																		106.846	0.06343	102.572	0.20771	102.572	0.03833
																																		106.923	0.06233	102.646	0.20911	102.646	0.03996
																																		107	0.06114	102.72	0.21051	102.72	0.04158
																																		107.077	0.06006	102.794	0.21202	102.794	0.04321
																																		107.154	0.05894	102.868	0.21352	102.868	0.04482
																																		107.231	0.05782	102.942	0.21492	102.942	0.04641
																																		107.308	0.05675	103.015	0.21642	103.015	0.04803
																																		107.385	0.05567	103.089	0.21782	103.089	0.04963
																																		107.462	0.05458	103.163	0.21933	103.163	0.05122
																																		107.538	0.05348	103.237	0.22073	103.237	0.0528
																																		107.615	0.0524	103.311	0.22223	103.311	0.05438
																																		107.692	0.05132	103.385	0.22363	103.385	0.05596
																																		107.769	0.05024	103.458	0.22513	103.458	0.05754
																																		107.846	0.04916	103.532	0.22654	103.532	0.05912
																																		107.923	0.04809	103.606	0.22804	103.606	0.06069
																																		108	0.04699	103.68	0.22944	103.68	0.06225
																																		108.077	0.0459	103.754	0.23094	103.754	0.06381
																																		108.154	0.04477	103.828	0.23235	103.828	0.06537
																																		108.231	0.04374	103.902	0.23385	103.902	0.06692
																																		108.308	0.04267	103.975	0.23525	103.975	0.06848
																																		108.385	0.04162	104.049	0.23675	104.049	0.07002
																																		108.462	0.04055	104.123	0.23825	104.123	0.07155
																																		108.538	0.03951	104.197	0.23976	104.197	0.07311
																																		108.615	0.03845	104.271	0.24116	104.271	0.07463
																																		108.692	0.03741	104.345	0.24266	104.345	0.07616
																																		108.769	0.03633	104.418	0.24406	104.418	0.0777
																																		108.846	0.03525	104.492	0.24557	104.492	0.07924
																																		108.923	0.03416	104.566	0.24697	104.566	0.08075
																																		109	0.03312	104.64	0.24847	104.64	0.08227
																																		109.077	0.03209	104.714	0.24997	104.714	0.0838
																																		109.154	0.03106	104.788	0.25137	104.788	0.08532
																																		109.231	0.02998	104.862	0.25288	104.862	0.08684
																																		109.308	0.02895	104.935	0.25428	104.935	0.08835
																																		109.385	0.02783	105.009	0.25578	105.009	0.08986
																																		109.462	0.02679	105.083	0.25728	105.083	0.09135
																																		109.538	0.02574	105.157	0.25869	105.157	0.09285
																																		109.615	0.02473	105.231	0.26019	105.231	0.09435
																																		109.692	0.0237	105.305	0.26169	105.305	0.09584
																																		109.769	0.02266	105.378	0.26309	105.378	0.09734
																																		109.846	0.02165	105.452	0.26459	105.452	0.09882
																																		109.923	0.02061	105.526	0.2661	105.526	0.10031
																																		110	0.0196	105.6	0.2675	105.6	0.10183
																																		110.077	0.01856	105.674	0.269	105.674	0.10333
																																		110.154	0.01752	105.748	0.2705	105.748	0.10484
																																		110.231	0.01645	105.822	0.2719	105.822	0.10624
																																		110.308	0.01541	105.895	0.27341	105.895	0.10775
																																		110.385	0.0144	105.969	0.27481	105.969	0.10926
																																		110.462	0.01337	106.043	0.27631	106.043	0.11076
																																		110.538	0.01237	106.117	0.27781	106.117	0.11217
																																		110.615	0.0113	106.191	0.27922	106.191	0.11368
																																		110.692	0.01028	106.265	0.28072	106.265	0.11518
																																		110.769	0.00926	106.338	0.28222	106.338	0.11659
																																		110.846	0.00825	106.412	0.28362	106.412	0.11809
																																		110.923	0.00722	106.486	0.28512	106.486	0.1196
																																		111	0.00623	106.56	0.28663	106.56	0.12101
																																		111.077	0.00522	106.634	0.28803	106.634	0.12251
																																		111.154	0.00424	106.708	0.28953	106.708	0.12392
																																		111.231	0.00322	106.782	0.29093	106.782	0.12542
																																		111.308	0.00221	106.855	0.29244	106.855	0.12693
																																		111.385	0.00118	106.929	0.29394	106.929	0.12834
																																		111.462	0.00596	107.003	0.29534	107.003	0.12984
																																		111.538	0.0079	107.077	0.29684	107.077	0.13125
																																		111.615	0.00979	107.151	0.29824	107.151	0.13275
																																		111.692	0.01161	107.225	0.29975	107.225	0.13416
																																		111.769	0.01344	107.298	0.30125	107.298	0.13567
																																		111.846	0.01525	107.372	0.30265	107.372	0.13707
																																		111.923	0.01703	107.446	0.30415	107.446	0.13848
																																		112	0.01878	107.52	0.30556	107.52	0.13999
																																		112.077	0.02055	107.594	0.30706	107.594	0.14139
																																		112.154	0.0223	107.668	0.30856	107.668	0.1429
																																		112.231	0.02403	107.742	0.30996	107.742	0.1443
																																		112.308	0.02577	107.815	0.31146	107.815	0.14571
																																		112.385	0.02748	107.889	0.31297	107.889	0.14722
																																		112.462	0.02919	107.963	0.31437	107.963	0.14862
																																		112.538	0.03087	108.037	0.31587	108.037	0.15003
																																		112.615	0.03262	108.111	0.31727	108.111	0.15153
																																		112.692	0.03432	108.185	0.31878	108.185	0.15294
																																		112.769	0.036	108.258	0.32018	108.258	0.15435
																																		112.846	0.03765	108.332	0.32168	108.332	0.15585
																																		112.923	0.03932	108.406	0.32308	108.406	0.15726
																																		113	0.04098	108.48	0.32458	108.48	0.15866
																																		113.077	0.04259	108.554	0.32599	108.554	0.16007
																																		113.154	0.0442	108.628	0.32739	108.628	0.16158
																																		113.231	0.04584	108.702	0.32889	108.702	0.16298
																																		113.308	0.04747	108.775	0.33029	108.775	0.16439
																																		113.385	0.04909	108.849	0.33179	108.849	0.16579
																																		113.462	0.05076	108.923	0.3332	108.923	0.1673
																																		113.538	0.05237	108.997	0.3347	108.997	0.16871
																																		113.615	0.05395	109.071	0.3361	109.071	0.17011
																																		113.692	0.05558	109.145	0.3375	109.145	0.17152
																																		113.769	0.05715	109.218	0.33901	109.218	0.17292
																																		113.846	0.05883	109.292	0.34041	109.292	0.17433
																																		113.923	0.06038	109.366	0.34191	109.366	0.17573
																																		114	0.06196	109.44	0.34331	109.44	0.17714
																																		114.077	0.06353	109.514	0.34471	109.514	0.17865
																																		114.154	0.06508	109.588	0.34622	109.588	0.18005
																																		114.231	0.06662	109.662	0.34762	109.662	0.18146
																																		114.308	0.0682	109.735	0.34902	109.735	0.18286
																																		114.385	0.06976	109.809	0.35052	109.809	0.18427
																																		114.462	0.0713	109.883	0.35192	109.883	0.18568
																																		114.538	0.07284	109.957	0.35333	109.957	0.18708
																																		114.615	0.07437	110.031	0.35483	110.031	0.18849
																																		114.692	0.07591	110.105	0.35623	110.105	0.18989
																																		114.769	0.07742	110.178	0.35763	110.178	0.1913
																																		114.846	0.07893	110.252	0.35914	110.252	0.19271
																																		114.923	0.08047	110.326	0.36054	110.326	0.19411
																																		115	0.08202	110.4	0.36194	110.4	0.19552
																																		115.077	0.08355	110.474	0.36334	110.474	0.19692
																																		115.154	0.08503	110.548	0.36484	110.548	0.19833
																																		115.231	0.08658	110.622	0.36625	110.622	0.19974
																																		115.308	0.08809	110.695	0.36765	110.695	0.20114
																																		115.385	0.08959	110.769	0.36905	110.769	0.20255
																																		115.462	0.09106	110.843	0.37055	110.843	0.20395
																																		115.538	0.09252	110.917	0.37195	110.917	0.20536
																																		115.615	0.09404	110.991	0.37336	110.991	0.20676
																																		115.692	0.09553	111.065	0.37476	111.065	0.20807
																																		115.769	0.097	111.138	0.37626	111.138	0.20948
																																		115.846	0.09846	111.212	0.37766	111.212	0.21088
																																		115.923	0.09995	111.286	0.37907	111.286	0.21229
																																		116	0.10142	111.36	0.38047	111.36	0.21369
																																		116.077	0.1029	111.434	0.38197	111.434	0.2151
																																		116.154	0.10431	111.508	0.38337	111.508	0.21651
																																		116.231	0.10581	111.582	0.38477	111.582	0.21781
																																		116.308	0.10721	111.655	0.38618	111.655	0.21922
																																		116.385	0.10871	111.729	0.38758	111.729	0.22062
																																		116.462	0.11011	111.803	0.38898	111.803	0.22203
																																		116.538	0.11151	111.877	0.39048	111.877	0.22343
																																		116.615	0.11291	111.951	0.39188	111.951	0.22474
																																		116.692	0.11442	112.025	0.39329	112.025	0.22615
																																		116.769	0.11582	112.098	0.39469	112.098	0.22755
																																		116.846	0.11732	112.172	0.39609	112.172	0.22886
																																		116.923	0.11872	112.246	0.39749	112.246	0.23026
																																		117	0.12012	112.32	0.3989	112.32	0.23167
																																		117.077	0.12152	112.394	0.4003	112.394	0.23307
																																		117.154	0.12302	112.468	0.4017	112.468	0.23438
																																		117.231	0.12443	112.542	0.4031	112.542	0.23579
																																		117.308	0.12583	112.615	0.4045	112.615	0.23719
																																		117.385	0.12713	112.689	0.40601	112.689	0.2385
																																		117.462	0.12863	112.763	0.40741	112.763	0.2399
																																		117.538	0.13003	112.837	0.40881	112.837	0.24131
																																		117.615	0.13143	112.911	0.41021	112.911	0.24261
																																		117.692	0.13283	112.985	0.41161	112.985	0.24402
																																		117.769	0.13414	113.058	0.41302	113.058	0.24533
																																		117.846	0.13554	113.132	0.41442	113.132	0.24673
																																		117.923	0.13694	113.206	0.41582	113.206	0.24804
																																		118	0.13834	113.28	0.41722	113.28	0.24944
																																		118.077	0.13974	113.354	0.41862	113.354	0.25085
																																		118.154	0.14104	113.428	0.42003	113.428	0.25215
																																		118.231	0.14244	113.502	0.42143	113.502	0.25356
																																		118.308	0.14385	113.575	0.42283	113.575	0.25487
																																		118.385	0.14515	113.649	0.42423	113.649	0.25627
																																		118.462	0.14655	113.723	0.42564	113.723	0.25768
																																		118.538	0.14785	113.797	0.42704	113.797	0.25898
																																		118.615	0.14925	113.871	0.42844	113.871	0.26039
																																		118.692	0.15055	113.945	0.42984	113.945	0.26169
																																		118.769	0.15195	114.018	0.43124	114.018	0.2631
																																		118.846	0.15326	114.092	0.43265	114.092	0.26441
																																		118.923	0.15466	114.166	0.43395	114.166	0.26581
																																		119	0.15596	114.24	0.43535	114.24	0.26712
																																		119.077	0.15736	114.314	0.43675	114.314	0.26852
																																		119.154	0.15866	114.388	0.43815	114.388	0.26983
																																		119.231	0.15996	114.462	0.43956	114.462	0.27123
																																		119.308	0.16136	114.535	0.44096	114.535	0.27254
																																		119.385	0.16266	114.609	0.44236	114.609	0.27395
																																		119.462	0.16397	114.683	0.44376	114.683	0.27525
																																		119.538	0.16527	114.757	0.44516	114.757	0.27666
																																		119.615	0.16667	114.831	0.44657	114.831	0.27796
																																		119.692	0.16797	114.905	0.44797	114.905	0.27937
																																		119.769	0.16927	114.978	0.44937	114.978	0.28067
																																		119.846	0.17057	115.052	0.45077	115.052	0.28198
																																		119.923	0.17187	115.126	0.45218	115.126	0.28339
																																		120	0.17318	115.2	0.45358	115.2	0.28469
																																		120.077	0.17448	115.274	0.45498	115.274	0.2861
																																		120.154	0.17578	115.348	0.45628	115.348	0.2874
																																		120.231	0.17708	115.422	0.45768	115.422	0.28881
																																		120.308	0.17838	115.495	0.45909	115.495	0.29011
																																		120.385	0.17958	115.569	0.46049	115.569	0.29152
																																		120.462	0.18088	115.643	0.46189	115.643	0.29282
																																		120.538	0.18218	115.717	0.46329	115.717	0.29413
																																		120.615	0.18339	115.791	0.46469	115.791	0.29554
																																		120.692	0.18469	115.865	0.4661	115.865	0.29684
																																		120.769	0.18599	115.938	0.4675	115.938	0.29825
																																		120.846	0.18729	116.012	0.4689	116.012	0.29955
																																		120.923	0.18849	116.086	0.4703	116.086	0.30086
																																		121	0.18979	116.16	0.4716	116.16	0.30226
																																		121.077	0.19109	116.234	0.47301	116.234	0.30357
																																		121.154	0.1923	116.308	0.47441	116.308	0.30488
																																		121.231	0.1935	116.382	0.47581	116.382	0.30628
																																		121.308	0.1948	116.455	0.47721	116.455	0.30759
																																		121.385	0.196	116.529	0.47861	116.529	0.30899
																																		121.462	0.1973	116.603	0.48002	116.603	0.3103
																																		121.538	0.1985	116.677	0.48142	116.677	0.3116
																																		121.615	0.1998	116.751	0.48282	116.751	0.31301
																																		121.692	0.201	116.825	0.48422	116.825	0.31431
																																		121.769	0.20231	116.898	0.48563	116.898	0.31572
																																		121.846	0.20351	116.972	0.48693	116.972	0.31703
																																		121.923	0.20481	117.046	0.48833	117.046	0.31833
																																		122	0.20601	117.12	0.48973	117.12	0.31974
																																		122.077	0.20731	117.194	0.49113	117.194	0.32104
																																		122.154	0.20851	117.268	0.49254	117.268	0.32235
																																		122.231	0.20971	117.342	0.49394	117.342	0.32375
																																		122.308	0.21101	117.415	0.49534	117.415	0.32506
																																		122.385	0.21212	117.489	0.49674	117.489	0.32637
																																		122.462	0.21342	117.563	0.49804	117.563	0.32777
																																		122.538	0.21462	117.637	0.49945	117.637	0.32908
																																		122.615	0.21582	117.711	0.50085	117.711	0.33048
																																		122.692	0.21712	117.785	0.50225	117.785	0.33179
																																		122.769	0.21832	117.858	0.49023	117.858	0.33309
																																		122.846	0.21952	117.932	0.47932	117.932	0.3345
																																		122.923	0.22062	118.006	0.47421	118.006	0.3358
																																		123	0.22173	118.08	0.4704	118.08	0.33711
																																		123.077	0.22293	118.154	0.4672	118.154	0.33852
																																		123.154	0.22413	118.228	0.46429	118.228	0.33982
																																		123.231	0.22533	118.302	0.46169	118.302	0.34113
																																		123.308	0.22653	118.375	0.45909	118.375	0.34253
																																		123.385	0.22783	118.449	0.45658	118.449	0.34384
																																		123.462	0.22903	118.523	0.45418	118.523	0.34514
																																		123.538	0.23023	118.597	0.45177	118.597	0.34655
																																		123.615	0.23133	118.671	0.44947	118.671	0.34786
																																		123.692	0.23264	118.745	0.44707	118.745	0.34916
																																		123.769	0.23384	118.818	0.44486	118.818	0.35057
																																		123.846	0.23504	118.892	0.44256	118.892	0.35187
																																		123.923	0.23624	118.966	0.44036	118.966	0.35328
																																		124	0.23744	119.04	0.43815	119.04	0.35458
																																		124.077	0.23864	119.114	0.43595	119.114	0.35589
																																		124.154	0.23984	119.188	0.43375	119.188	0.35729
																																		124.231	0.24104	119.262	0.43154	119.262	0.3586
																																		124.308	0.24225	119.335	0.42944	119.335	0.35991
																																		124.385	0.24345	119.409	0.42734	119.409	0.36121
																																		124.462	0.24465	119.483	0.42523	119.483	0.36262
																																		124.538	0.24595	119.557	0.42303	119.557	0.36392
																																		124.615	0.24715	119.631	0.42103	119.631	0.36523
																																		124.692	0.24835	119.705	0.41893	119.705	0.36663
																																		124.769	0.24955	119.778	0.41682	119.778	0.36794
																																		124.846	0.25075	119.852	0.41482	119.852	0.36935
																																		124.923	0.25196	119.926	0.41272	119.926	0.37065
																																		125	0.25306	120	0.41071	120	0.37196
																																		125.077	0.25426	120.074	0.40861	120.074	0.37336
																																		125.154	0.25546	120.148	0.40661	120.148	0.37467
																																		125.231	0.25666	120.222	0.4046	120.222	0.37607
																																		125.308	0.25786	120.295	0.4026	120.295	0.37738
																																		125.385	0.25906	120.369	0.4006	120.369	0.37868
																																		125.462	0.26036	120.443	0.39859	120.443	0.38009
																																		125.538	0.26157	120.517	0.39659	120.517	0.3814
																																		125.615	0.26277	120.591	0.39469	120.591	0.3827
																																		125.692	0.26397	120.665	0.39269	120.665	0.38401
																																		125.769	0.26527	120.738	0.39068	120.738	0.38541
																																		125.846	0.26637	120.812	0.38878	120.812	0.38672
																																		125.923	0.26757	120.886	0.38688	120.886	0.38802
																																		126	0.26867	120.96	0.38487	120.96	0.38943
																																		126.077	0.26987	121.034	0.38297	121.034	0.39073
																																		126.154	0.27108	121.108	0.38107	121.108	0.39204
																																		126.231	0.27228	121.182	0.37917	121.182	0.39345
																																		126.308	0.27348	121.255	0.37716	121.255	0.39475
																																		126.385	0.27468	121.329	0.37526	121.329	0.39606
																																		126.462	0.27588	121.403	0.37336	121.403	0.39746
																																		126.538	0.27708	121.477	0.37145	121.477	0.39877
																																		126.615	0.27828	121.551	0.36965	121.551	0.40007
																																		126.692	0.27948	121.625	0.36775	121.625	0.40148
																																		126.769	0.28069	121.698	0.36585	121.698	0.40279
																																		126.846	0.28189	121.772	0.36394	121.772	0.40409
																																		126.923	0.28309	121.846	0.36214	121.846	0.4054
																																		127	0.28429	121.92	0.36024	121.92	0.4067
																																		127.077	0.28549	121.994	0.35843	121.994	0.40811
																																		127.154	0.28669	122.068	0.35653	122.068	0.40941
																																		127.231	0.28779	122.142	0.35473	122.142	0.41072
																																		127.308	0.28899	122.215	0.35283	122.215	0.41212
																																		127.385	0.2902	122.289	0.35102	122.289	0.41343
																																		127.462	0.2914	122.363	0.34922	122.363	0.41474
																																		127.538	0.2926	122.437	0.34732	122.437	0.41614
																																		127.615	0.2938	122.511	0.34552	122.511	0.41745
																																		127.692	0.295	122.585	0.34371	122.585	0.41875
																																		127.769	0.2962	122.658	0.34191	122.658	0.42016
																																		127.846	0.2973	122.732	0.34011	122.732	0.42146
																																		127.923	0.2986	122.806	0.3383	122.806	0.42277
																																		128	0.2998	122.88	0.3365	122.88	0.42407
																																		128.077	0.30091	122.954	0.3347	122.954	0.42538
																																		128.154	0.30221	123.028	0.3329	123.028	0.42669
																																		128.231	0.30341	123.102	0.33109	123.102	0.42809
																																		128.308	0.30461	123.175	0.32939	123.175	0.4294
																																		128.385	0.30571	123.249	0.32759	123.249	0.4307
																																		128.462	0.30691	123.323	0.32579	123.323	0.43211
																																		128.538	0.30811	123.397	0.32408	123.397	0.43341
																																		128.615	0.30931	123.471	0.32228	123.471	0.43472
																																		128.692	0.31052	123.545	0.32048	123.545	0.43612
																																		128.769	0.31172	123.618	0.31878	123.618	0.43743
																																		128.846	0.31292	123.692	0.31697	123.692	0.43874
																																		128.923	0.31412	123.766	0.31527	123.766	0.44004
																																		129	0.31532	123.84	0.31357	123.84	0.44145
																																		129.077	0.31652	123.914	0.31176	123.914	0.44275
																																		129.154	0.31772	123.988	0.31006	123.988	0.44406
																																		129.231	0.31892	124.062	0.30836	124.062	0.44536
																																		129.308	0.32013	124.135	0.30666	124.135	0.44667
																																		129.385	0.32133	124.209	0.30485	124.209	0.44797
																																		129.462	0.32253	124.283	0.30315	124.283	0.44938
																																		129.538	0.32383	124.357	0.30145	124.357	0.45069
																																		129.615	0.32503	124.431	0.29975	124.431	0.45199
																																		129.692	0.32613	124.505	0.29804	124.505	0.4533
																																		129.769	0.32733	124.578	0.29634	124.578	0.4546
																																		129.846	0.32853	124.652	0.29464	124.652	0.45591
																																		129.923	0.32984	124.726	0.29294	124.726	0.45721
																																		130	0.33104	124.8	0.29123	124.8	0.45862
																																		130.077	0.33224	124.874	0.28953	124.874	0.45992
																																		130.154	0.33344	124.948	0.28793	124.948	0.46123
																																		130.231	0.33464	125.022	0.28623	125.022	0.46254
																																		130.308	0.33594	125.095	0.28452	125.095	0.46384
																																		130.385	0.33714	125.169	0.28292	125.169	0.46515
																																		130.462	0.33834	125.243	0.28122	125.243	0.46645
																																		130.538	0.33955	125.317	0.27952	125.317	0.46766
																																		130.615	0.34075	125.391	0.27791	125.391	0.46896
																																		130.692	0.34205	125.465	0.27621	125.465	0.47027
																																		130.769	0.34325	125.538	0.27461	125.538	0.47157
																																		130.846	0.34445	125.612	0.27291	125.612	0.47288
																																		130.923	0.34565	125.686	0.2713	125.686	0.47418
																																		131	0.34685	125.76	0.2696	125.76	0.47549
																																		131.077	0.34805	125.834	0.268	125.834	0.4768
																																		131.154	0.34926	125.908	0.2664	125.908	0.4781
																																		131.231	0.35056	125.982	0.26469	125.982	0.47941
																																		131.308	0.35176	126.055	0.26309	126.055	0.48071
																																		131.385	0.35296	126.129	0.26149	126.129	0.48202
																																		131.462	0.35416	126.203	0.25979	126.203	0.48332
																																		131.538	0.35536	126.277	0.25828	126.277	0.48463
																																		131.615	0.35656	126.351	0.25658	126.351	0.48593
																																		131.692	0.35776	126.425	0.25498	126.425	0.48714
																																		131.769	0.35907	126.498	0.25338	126.498	0.48844
																																		131.846	0.36027	126.572	0.25177	126.572	0.48965
																																		131.923	0.36147	126.646	0.25017	126.646	0.49095
																																		132	0.36267	126.72	0.24857	126.72	0.49226
																																		132.077	0.36387	126.794	0.24697	126.794	0.49357
																																		132.154	0.36517	126.868	0.24537	126.868	0.49487
																																		132.231	0.36637	126.942	0.24376	126.942	0.49608
																																		132.308	0.36757	127.015	0.24216	127.015	0.49738
																																		132.385	0.36878	127.089	0.24066	127.089	0.49869
																																		132.462	0.37008	127.163	0.23906	127.163	0.49999
																																		132.538	0.37128	127.237	0.23745	127.237	0.5012
																																		132.615	0.37248	127.311	0.23585	127.311	0.5023
																																		132.692	0.37368	127.385	0.23435	127.385	0.49808
																																		132.769	0.37498	127.458	0.23275	127.458	0.49598
																																		132.846	0.37618	127.532	0.23124	127.532	0.49387
																																		132.923	0.37738	127.606	0.22964	127.606	0.49196
																																		133	0.37869	127.68	0.22804	127.68	0.48995
																																		133.077	0.37989	127.754	0.22654	127.754	0.48804
																																		133.154	0.38109	127.828	0.22493	127.828	0.48613
																																		133.231	0.38239	127.902	0.22343	127.902	0.48423
																																		133.308	0.38359	127.975	0.22183	127.975	0.48232
																																		133.385	0.38489	128.049	0.22033	128.049	0.48041
																																		133.462	0.38609	128.123	0.21873	128.123	0.4786
																																		133.538	0.38729	128.197	0.21722	128.197	0.47669
																																		133.615	0.3886	128.271	0.21572	128.271	0.47479
																																		133.692	0.3899	128.345	0.21412	128.345	0.47298
																																		133.769	0.3911	128.418	0.21262	128.418	0.47117
																																		133.846	0.3923	128.492	0.21111	128.492	0.46926
																																		133.923	0.3936	128.566	0.20951	128.566	0.46746
																																		134	0.3948	128.64	0.20811	128.64	0.46565
																																		134.077	0.3961	128.714	0.20651	128.714	0.46374
																																		134.154	0.3973	128.788	0.205	128.788	0.46193
																																		134.231	0.39861	128.862	0.2035	128.862	0.46013
																																		134.308	0.39981	128.935	0.202	128.935	0.45832
																																		134.385	0.40101	129.009	0.2005	129.009	0.45651
																																		134.462	0.40231	129.083	0.199	129.083	0.4547
																																		134.538	0.40351	129.157	0.19739	129.157	0.4529
																																		134.615	0.40481	129.231	0.19589	129.231	0.45109
																																		134.692	0.40611	129.305	0.19439	129.305	0.44928
																																		134.769	0.40731	129.378	0.19289	129.378	0.44757
																																		134.846	0.40862	129.452	0.19138	129.452	0.44577
																																		134.923	0.40982	129.526	0.18988	129.526	0.44396
																																		135	0.41112	129.6	0.18838	129.6	0.44225
																																		135.077	0.41232	129.674	0.18698	129.674	0.44044
																																		135.154	0.41362	129.748	0.18548	129.748	0.43874
																																		135.231	0.41492	129.822	0.18397	129.822	0.43693
																																		135.308	0.41692	129.895	0.18247	129.895	0.43512
																																		135.385	0.41803	129.969	0.18097	129.969	0.43331
																																		135.462	0.41923	130.043	0.17957	130.043	0.43161
																																		135.538	0.42053	130.117	0.17806	130.117	0.4299
																																		135.615	0.42173	130.191	0.17656	130.191	0.42809
																																		135.692	0.42303	130.265	0.17506	130.265	0.42638
																																		135.769	0.42423	130.338	0.17366	130.338	0.42458
																																		135.846	0.42553	130.412	0.17216	130.412	0.42287
																																		135.923	0.42683	130.486	0.17065	130.486	0.42116
																																		136	0.42804	130.56	0.16915	130.56	0.41946
																																		136.077	0.42934	130.634	0.16775	130.634	0.41765
																																		136.154	0.43054	130.708	0.16625	130.708	0.41594
																																		136.231	0.43184	130.782	0.16484	130.782	0.41423
																																		136.308	0.43304	130.855	0.16334	130.855	0.41253
																																		136.385	0.43434	130.929	0.16184	130.929	0.41082
																																		136.462	0.43554	131.003	0.16044	131.003	0.40911
																																		136.538	0.43684	131.077	0.15904	131.077	0.4073
																																		136.615	0.43805	131.151	0.15753	131.151	0.4056
																																		136.692	0.43935	131.225	0.15613	131.225	0.40389
																																		136.769	0.44055	131.298	0.15463	131.298	0.40218
																																		136.846	0.44185	131.372	0.15323	131.372	0.40048
																																		136.923	0.44305	131.446	0.15172	131.446	0.39877
																																		137	0.44425	131.52	0.15032	131.52	0.39706
																																		137.077	0.44565	131.594	0.14892	131.594	0.39535
																																		137.154	0.44685	131.668	0.14742	131.668	0.39365
																																		137.231	0.44816	131.742	0.14602	131.742	0.39194
																																		137.308	0.44936	131.815	0.14461	131.815	0.39023
																																		137.385	0.45066	131.889	0.14311	131.889	0.38853
																																		137.462	0.45186	131.963	0.14171	131.963	0.38682
																																		137.538	0.45306	132.037	0.14031	132.037	0.38511
																																		137.615	0.45436	132.111	0.13891	132.111	0.3835
																																		137.692	0.45566	132.185	0.1375	132.185	0.3818
																																		137.769	0.45687	132.258	0.1361	132.258	0.38009
																																		137.846	0.45807	132.332	0.1346	132.332	0.37838
																																		137.923	0.45937	132.406	0.1332	132.406	0.37668
																																		138	0.46057	132.48	0.1318	132.48	0.37497
																																		138.077	0.46177	132.554	0.13039	132.554	0.37336
																																		138.154	0.46307	132.628	0.12899	132.628	0.37165
																																		138.231	0.46437	132.702	0.12759	132.702	0.36995
																																		138.308	0.46557	132.775	0.12619	132.775	0.36834
																																		138.385	0.46688	132.849	0.12478	132.849	0.36663
																																		138.462	0.46808	132.923	0.12338	132.923	0.36493
																																		138.538	0.46928	132.997	0.12198	132.997	0.36332
																																		138.615	0.47048	133.071	0.12058	133.071	0.36161
																																		138.692	0.47178	133.145	0.11918	133.145	0.36001
																																		138.769	0.47298	133.218	0.11777	133.218	0.3583
																																		138.846	0.47418	133.292	0.11637	133.292	0.35659
																																		138.923	0.47538	133.366	0.11497	133.366	0.35499
																																		139	0.47659	133.44	0.11367	133.44	0.35328
																																		139.077	0.47789	133.514	0.11227	133.514	0.35157
																																		139.154	0.47909	133.588	0.11086	133.588	0.34996
																																		139.231	0.48029	133.662	0.10946	133.662	0.34826
																																		139.308	0.48149	133.735	0.10806	133.735	0.34665
																																		139.385	0.48269	133.809	0.10666	133.809	0.34494
																																		139.462	0.48399	133.883	0.10536	133.883	0.34334
																																		139.538	0.48519	133.957	0.10395	133.957	0.34163
																																		139.615	0.4864	134.031	0.10255	134.031	0.34002
																																		139.692	0.4876	134.105	0.10122	134.105	0.33842
																																		139.769	0.4888	134.178	0.09985	134.178	0.33671
																																		139.846	0.49	134.252	0.09848	134.252	0.3351
																																		139.923	0.4912	134.326	0.09711	134.326	0.3335
																																		140	0.4924	134.4	0.09575	134.4	0.33189
																																		140.077	0.4936	134.474	0.09439	134.474	0.33018
																																		140.154	0.4948	134.548	0.09305	134.548	0.32857
																																		140.231	0.49601	134.622	0.09169	134.622	0.32697
																																		140.308	0.49721	134.695	0.09033	134.695	0.32526
																																		140.385	0.49841	134.769	0.08898	134.769	0.32365
																																		140.462	0.49961	134.843	0.08763	134.843	0.32205
																																		140.538	0.50071	134.917	0.08629	134.917	0.32044
																																		140.615	0.50191	134.991	0.08493	134.991	0.31873
																																		140.692	0.49931	135.065	0.08359	135.065	0.31713
																																		140.769	0.49861	135.138	0.08225	135.138	0.31552
																																		140.846	0.49651	135.212	0.08092	135.212	0.31391
																																		140.923	0.4945	135.286	0.07958	135.286	0.31231
																																		141	0.4925	135.36	0.07824	135.36	0.3107
																																		141.077	0.4905	135.434	0.07691	135.434	0.30909
																																		141.154	0.4886	135.508	0.07558	135.508	0.30749
																																		141.231	0.4867	135.582	0.07425	135.582	0.30578
																																		141.308	0.48469	135.655	0.07293	135.655	0.30427
																																		141.385	0.48279	135.729	0.0716	135.729	0.30267
																																		141.462	0.48089	135.803	0.07029	135.803	0.30096
																																		141.538	0.47909	135.877	0.06897	135.877	0.29935
																																		141.615	0.47709	135.951	0.06765	135.951	0.29785
																																		141.692	0.47528	136.025	0.06634	136.025	0.29624
																																		141.769	0.47338	136.098	0.06503	136.098	0.29463
																																		141.846	0.47158	136.172	0.06371	136.172	0.29303
																																		141.923	0.46978	136.246	0.06241	136.246	0.29142
																																		142	0.46788	136.32	0.06111	136.32	0.28981
																																		142.077	0.46607	136.394	0.05981	136.394	0.28821
																																		142.154	0.46427	136.468	0.05852	136.468	0.2866
																																		142.231	0.46247	136.542	0.05721	136.542	0.28499
																																		142.308	0.46067	136.615	0.05591	136.615	0.28339
																																		142.385	0.45877	136.689	0.05462	136.689	0.28188
																																		142.462	0.45697	136.763	0.05334	136.763	0.28027
																																		142.538	0.45516	136.837	0.05206	136.837	0.27867
																																		142.615	0.45336	136.911	0.05077	136.911	0.27706
																																		142.692	0.45156	136.985	0.04948	136.985	0.27555
																																		142.769	0.44976	137.058	0.0482	137.058	0.27395
																																		142.846	0.44796	137.132	0.04692	137.132	0.27234
																																		142.923	0.44615	137.206	0.04565	137.206	0.27083
																																		143	0.44435	137.28	0.04437	137.28	0.26923
																																		143.077	0.44265	137.354	0.0431	137.354	0.26762
																																		143.154	0.44085	137.428	0.04183	137.428	0.26611
																																		143.231	0.43905	137.502	0.04057	137.502	0.26451
																																		143.308	0.43725	137.575	0.03931	137.575	0.2629
																																		143.385	0.43554	137.649	0.03804	137.649	0.26139
																																		143.462	0.43374	137.723	0.03678	137.723	0.25979
																																		143.538	0.43194	137.797	0.03553	137.797	0.25828
																																		143.615	0.43014	137.871	0.03428	137.871	0.25677
																																		143.692	0.42834	137.945	0.03304	137.945	0.25517
																																		143.769	0.42663	138.018	0.03179	138.018	0.25366
																																		143.846	0.42493	138.092	0.03053	138.092	0.25205
																																		143.923	0.42313	138.166	0.02929	138.166	0.25055
																																		144	0.42143	138.24	0.02806	138.24	0.24894
																																		144.077	0.41973	138.314	0.02682	138.314	0.24743
																																		144.154	0.41793	138.388	0.02559	138.388	0.24593
																																		144.231	0.41622	138.462	0.02435	138.462	0.24442
																																		144.308	0.41452	138.535	0.02312	138.535	0.24282
																																		144.385	0.41282	138.609	0.0219	138.609	0.24131
																																		144.462	0.41102	138.683	0.02067	138.683	0.2397
																																		144.538	0.40932	138.757	0.01945	138.757	0.2382
																																		144.615	0.40761	138.831	0.01822	138.831	0.23669
																																		144.692	0.40591	138.905	0.01701	138.905	0.23518
																																		144.769	0.40411	138.978	0.0158	138.978	0.23368
																																		144.846	0.40241	139.052	0.01459	139.052	0.23207
																																		144.923	0.40071	139.126	0.01338	139.126	0.23056
																																		145	0.39901	139.2	0.01217	139.2	0.22906
																																		145.077	0.3973	139.274	0.01097	139.274	0.22755
																																		145.154	0.3956	139.348	0.00977	139.348	0.22605
																																		145.231	0.3939	139.422	0.00857	139.422	0.22454
																																		145.308	0.3922	139.495	0.00737	139.495	0.22303
																																		145.385	0.3906	139.569	0.00618	139.569	0.22143
																																		145.462	0.3889	139.643	0.00499	139.643	0.21992
																																		145.538	0.38719	139.717	0.00381	139.717	0.21841
																																		145.615	0.38549	139.791	0.00263	139.791	0.21691
																																		145.692	0.38379	--	--	139.865	0.2154
																																		145.769	0.38209	--	--	139.938	0.21389
																																		145.846	0.38049	--	--	140.012	0.21239
																																		145.923	0.37879	--	--	140.086	0.21088
																																		146	0.37718	--	--	140.16	0.20938
																																		146.077	0.37548	--	--	140.234	0.20787
																																		146.154	0.37378	--	--	140.308	0.20636
																																		146.231	0.37208	--	--	140.382	0.20486
																																		146.308	0.37048	--	--	140.455	0.20335
																																		146.385	0.36888	--	--	140.529	0.20194
																																		146.462	0.36717	--	--	140.603	0.20044
																																		146.538	0.36547	--	--	140.677	0.19893
																																		146.615	0.36387	--	--	140.751	0.19743
																																		146.692	0.36217	--	--	140.825	0.19592
																																		146.769	0.36057	--	--	140.898	0.19451
																																		146.846	0.35897	--	--	140.972	0.19301
																																		146.923	0.35726	--	--	141.046	0.1915
																																		147	0.35566	--	--	141.12	0.18999
																																		147.077	0.35396	--	--	141.194	0.18859
																																		147.154	0.35236	--	--	141.268	0.18708
																																		147.231	0.35076	--	--	141.342	0.18558
																																		147.308	0.34906	--	--	141.415	0.18417
																																		147.385	0.34745	--	--	141.489	0.18266
																																		147.462	0.34575	--	--	141.563	0.18116
																																		147.538	0.34415	--	--	141.637	0.17965
																																		147.615	0.34255	--	--	141.711	0.17825
																																		147.692	0.34085	--	--	141.785	0.17674
																																		147.769	0.33925	--	--	141.858	0.17533
																																		147.846	0.33764	--	--	141.932	0.17383
																																		147.923	0.33594	--	--	142.006	0.17232
																																		148	0.33434	--	--	142.08	0.17091
																																		148.077	0.33274	--	--	142.154	0.16941
																																		148.154	0.33114	--	--	142.228	0.168
																																		148.231	0.32944	--	--	142.302	0.1665
																																		148.308	0.32783	--	--	142.375	0.16499
																																		148.385	0.32623	--	--	142.449	0.16358
																																		148.462	0.32463	--	--	142.523	0.16208
																																		148.538	0.32303	--	--	142.597	0.16067
																																		148.615	0.32133	--	--	142.671	0.15917
																																		148.692	0.31973	--	--	142.745	0.15776
																																		148.769	0.31822	--	--	142.818	0.15625
																																		148.846	0.31662	--	--	142.892	0.15485
																																		148.923	0.31492	--	--	142.966	0.15334
																																		149	0.31342	--	--	143.04	0.15194
																																		149.077	0.31182	--	--	143.114	0.15053
																																		149.154	0.31012	--	--	143.188	0.14902
																																		149.231	0.30861	--	--	143.262	0.14762
																																		149.308	0.30701	--	--	143.335	0.14621
																																		149.385	0.30541	--	--	143.409	0.1447
																																		149.462	0.30381	--	--	143.483	0.1433
																																		149.538	0.30221	--	--	143.557	0.14189
																																		149.615	0.30061	--	--	143.631	0.14039
																																		149.692	0.299	--	--	143.705	0.13898
																																		149.769	0.2974	--	--	143.778	0.13758
																																		149.846	0.2958	--	--	143.852	0.13617
																																		149.923	0.2942	--	--	143.926	0.13476
																																		150	0.2927	--	--	144	0.13326
																																		150.077	0.2911	--	--	144.074	0.13185
																																		150.154	0.28949	--	--	144.148	0.13034
																																		150.231	0.28789	--	--	144.222	0.12894
																																		150.308	0.28629	--	--	144.295	0.12753
																																		150.385	0.28469	--	--	144.369	0.12613
																																		150.462	0.28319	--	--	144.443	0.12472
																																		150.538	0.28159	--	--	144.517	0.12332
																																		150.615	0.27998	--	--	144.591	0.12191
																																		150.692	0.27838	--	--	144.665	0.1205
																																		150.769	0.27678	--	--	144.738	0.1191
																																		150.846	0.27518	--	--	144.812	0.11769
																																		150.923	0.27358	--	--	144.886	0.11629
																																		151	0.27208	--	--	144.96	0.11488
																																		151.077	0.27047	--	--	145.034	0.11347
																																		151.154	0.26887	--	--	145.108	0.11207
																																		151.231	0.26727	--	--	145.182	0.11056
																																		151.308	0.26567	--	--	145.255	0.10916
																																		151.385	0.26407	--	--	145.329	0.10775
																																		151.462	0.26247	--	--	145.403	0.10644
																																		151.538	0.26087	--	--	145.477	0.10504
																																		151.615	0.25936	--	--	145.551	0.10363
																																		151.692	0.25776	--	--	145.625	0.10223
																																		151.769	0.25626	--	--	145.698	0.10082
																																		151.846	0.25466	--	--	145.772	0.09946
																																		151.923	0.25306	--	--	145.846	0.09806
																																		152	0.25146	--	--	145.92	0.09667
																																		152.077	0.24985	--	--	145.994	0.09529
																																		152.154	0.24825	--	--	146.068	0.09391
																																		152.231	0.24665	--	--	146.142	0.09255
																																		152.308	0.24505	--	--	146.215	0.09116
																																		152.385	0.24355	--	--	146.289	0.0898
																																		152.462	0.24195	--	--	146.363	0.08834
																																		152.538	0.24034	--	--	146.437	0.08697
																																		152.615	0.23874	--	--	146.511	0.08561
																																		152.692	0.23714	--	--	146.585	0.08423
																																		152.769	0.23564	--	--	146.658	0.08286
																																		152.846	0.23414	--	--	146.732	0.08151
																																		152.923	0.23254	--	--	146.806	0.08013
																																		153	0.23093	--	--	146.88	0.07877
																																		153.077	0.22943	--	--	146.954	0.0774
																																		153.154	0.22783	--	--	147.028	0.07607
																																		153.231	0.22623	--	--	147.102	0.07471
																																		153.308	0.22473	--	--	147.175	0.07336
																																		153.385	0.22313	--	--	147.249	0.072
																																		153.462	0.22152	--	--	147.323	0.07062
																																		153.538	0.22002	--	--	147.397	0.06925
																																		153.615	0.21842	--	--	147.471	0.0679
																																		153.692	0.21692	--	--	147.545	0.06648
																																		153.769	0.21542	--	--	147.618	0.06516
[truncated: 173 more rows]
[truncated: 18 more columns]

## Sheet: Figure 5
Figure 4a									Figure 4b									Figure 4c														Figure 4d													Figure 4e
A		B		C		D			A		B		C		D			A		B
0	0.00686	63.4926	0.01374	46.208	0.00517	92.2831	0.00916		0.00467	-2.10883	0.021	-1.98619	0.011	-2.06479	0.016	-2.15883		1	0.00602	1	0.02034		0.8V		1.2V		1.5V		2.0V
0.95664	0.04266	63.6183	0.02292	47.2741	0.01415	92.3365	0.01528		0.002	-2.11387	0.019	-1.63442	0.009	-2.0696	0.016	-2.07435		2	0.0181	2	0.41327		0	100	0	100	0	100	0	100		0	0.00251	0	0.00592	0	0.00686	0	0.00021	0	0.000454545	0.00808	0.0069		0.01	-2.15219	0.01	-4.5856	0.01
1.91329	0.0637	64.4039	0.02928	48.3403	0.02459	92.6704	0.01952		0.02867	-1.76007	0.059	-0.68336	0.029	-1.732	0.048	-1.3035		3	0.20261	3	0.62464		250	99.6	250	99.5	250	99.5	250	99.1		0.855	0.04631	0.47832	0.01789	0.28989	0.04266	0.38571	0.000708876	0.76923	0.000708876	1.085	0.01887		0.01	-1.74822	0.01	-3.9424	0.01
2.86993	0.08355	65.8496	0.06194	49.4065	0.06542	93.2848	0.04129		0.05533	-1.22829	0.099	0.12288	0.049	-1.22455	0.08	-0.38139		4	0.41163	4	0.83349		500	99.8	500	99.38	500	99.61	500	99.32		1.71	0.06035	0.95664	0.03181	0.57978	0.0637	0.77143	0.00633	1.53846	0.00633	2.16192	0.03279		0.05	-0.78771	0.03	-3.18336	0.03
3.82657	0.10286	66.6353	0.08612	50.4726	0.09565	93.6187	0.05741		0.082	-0.67417	0.139	0.70186	0.069	-0.69579	0.112	0.32727		5	0.62216	5	1.0352		750	99.2	750	99.21	750	99.45	750	98.5		2.565	0.16388	1.43497	0.08625	0.86968	0.08355	1.15714	0.01687	2.30769	0.01687	3.23885	0.08723		0.07	-0.42419	0.05	-2.55648	0.05
4.78322	0.12187	67.4209	0.1089	51.5388	0.12413	93.9527	0.0726		0.10867	-0.2094	0.179	1.07401	0.089	-0.25229	0.144	0.82466		6	0.83018	6	1.22753		1000	99.4	1000	99.15	1000	99.23	1000	98.05		3.42	0.24628	1.91329	0.12655	1.15957	0.10286	1.54286	0.02609	3.07692	0.02609	4.31577	0.12753		0.09	-0.11315	0.07	-1.99168	0.07
5.73986	0.14059	68.2066	0.13106	52.6049	0.15183	94.2866	0.08737		0.13533	0.21177	0.219	1.34251	0.109	0.1496	0.176	1.15854		7	1.03108	7	1.4098		1250	99.35	1250	99.08	1250	98.9	1250	98.85		4.275	0.32508	2.39161	0.16452	1.44946	0.12187	1.92857	0.03483	3.84615	0.03483	5.39269	0.1655		0.11	0.15521	0.09	-1.47808	0.09
6.6965	0.15926	68.9923	0.15298	53.6711	0.17923	94.6205	0.10199		0.162	0.544	0.259	1.50797	0.129	0.46663	0.208	1.38619		8	1.22266	8	1.57998		1500	99.21	1500	98.85	1500	98.6	1500	98.24		5.13	0.40321	2.86993	0.20145	1.73935	0.14059	2.31429	0.04332	4.61538	0.04332	6.46962	0.20243		0.13	0.38733	0.11	-1.00832	0.11
7.65315	0.17779	69.778	0.17458	54.7372	0.20622	94.9544	0.11639		0.18867	0.80984	0.299	1.6324	0.149	0.72031	0.24	1.53939		9	1.4042	9	1.73405		1750	99.31	1750	98.7	1750	98.3	1750	97.85		5.985	0.48108	3.34825	0.23799	2.02924	0.15926	2.7	0.05163	5.38462	0.05163	7.54654	0.23897		0.15	0.58906	0.13	-0.57856	0.13
8.60979	0.19619	70.5636	0.19618	55.8034	0.23323	95.2883	0.13079		0.21533	1.05347	0.339	1.71513	0.169	0.95278	0.272	1.6482		10	1.57371	10	1.86899		2000	99.76	2000	97.95	2000	98.61	2000	98.01		6.84	0.55895	3.82657	0.27399	2.31914	0.17779	3.08571	0.05986	6.15385	0.05986	8.62346	0.27497		0.17	0.76442	0.15	-0.18282	0.15
9.56643	0.21446	71.3493	0.21762	56.8695	0.26002	95.6222	0.14508		0.242	1.23073	0.379	1.75616	0.189	1.12193	0.304	1.72266		11	1.72717	11	1.97674		2250	99.05	2250	97.92	2250	98.23	2250	97.96		7.695	0.63708	4.3049	0.30999	2.60903	0.19619	3.47143	0.06799	6.92308	0.06799	9.70038	0.31097		0.19	0.91674	0.17	0.18118	0.17
10.5231	0.23272	72.135	0.23906	57.9357	0.28683	95.9561	0.15937		0.26867	1.38594	0.419	1.79786	0.209	1.27004	0.336	1.77133		12	1.86157	12	1.82871		2500	99.31	2500	97.89	2500	97.83	2500	97.01		8.55	0.71535	4.78322	0.34572	2.89892	0.21446	3.85714	0.07604	7.69231	0.07604	10.7773	0.3467		0.21	1.0496	0.19	0.5168	0.19
11.4797	0.25099	72.9206	0.26042	59.0018	0.31353	96.29	0.17361		0.29533	1.49618	0.459	1.81871	0.229	1.37524	0.368	1.80999		13	1.96889	13	1.51553		2750	99.32	2750	97.74	2750	97.61	2750	96.56		9.405	0.79388	5.26154	0.38145	3.18881	0.23272	4.24286	0.08402	8.46154	0.08402	11.8542	0.38243		0.23	1.1648	0.21	0.82688	0.21
12.4364	0.26912	73.7063	0.2817	60.068	0.34012	96.6239	0.1878		0.322	1.60715	0.499	1.83889	0.249	1.48113	0.4	1.8329		14	1.82145	14	1.25875		3000	99.41	3000	96.98	3000	97.81	3000	96.98		10.26	0.87268	5.73986	0.41705	3.4787	0.25099	4.62857	0.09194	9.23077	0.09194	12.9312	0.41803		0.25	1.2649	0.23	1.11232	0.23
13.393	0.28726	74.492	0.3029	61.1341	0.36662	96.9578	0.20193		0.34867	1.67344	0.539	1.85974	0.269	1.54439	0.432	1.85294		15	1.50951	15	1.02009		3250	99.22	3250	96.92	3250	98.4	3250	96.25		11.115	0.95161	6.21818	0.45252	3.7686	0.26912	5.01429	0.0998	10	0.0998	14.0081	0.4535		0.27	1.35168	0.25	1.37568	0.25
14.3497	0.30539	75.2776	0.32402	62.2003	0.39303	97.2917	0.21601		0.37533	1.74046	0.579	1.88059	0.289	1.60833	0.464	1.85867		16	1.25375	16	0.79402		3500	99.16	3500	96.87	3500	97.98	3500	96.89		11.97	1.03068	6.6965	0.48785	4.05849	0.28726	5.4	0.10762	10.7692	0.10762	15.085	0.48883		0.29	1.42694	0.27	1.61952	0.27
15.3063	0.32339	76.0633	0.34522	63.2665	0.41953	97.6257	0.23015		0.402	1.80675	0.619	1.88059	0.309	1.67159	0.496	1.88158		17	1.01604	17	0.58003		3750	99.14	3750	96.68	3750	97.52	3750	96.85		12.825	1.10975	7.17483	0.52305	4.34838	0.30539	5.78571	0.11539	11.5385	0.11539	16.1619	0.52403		0.31	1.49197	0.29	1.84416	0.29
16.2629	0.34139	76.849	0.36634	64.3326	0.44592	97.9596	0.24423		0.42867	1.82909	0.659	1.88059	0.329	1.69291	0.528	1.89017		18	0.79087	18	0.37893		4000	99.15	4000	97.01	4000	96.96	4000	96.25		13.68	1.18881	7.65315	0.55839	4.63827	0.32339	6.17143	0.12314	12.3077	0.12314	17.2388	0.55937		0.33	1.54803	0.31	2.05184	0.31
17.2196	0.35939	77.6346	0.38746	65.3988	0.47232	98.2935	0.25831		0.45533	1.87304	0.699	1.88059	0.349	1.73485	0.56	1.8916		19	0.57773	19	0.19214		4250	99.2	4250	97.12	4250	97.1	4250	96.56		14.535	1.26775	8.13147	0.59359	4.92816	0.34139	6.55714	0.13084	13.0769	0.13084	18.3158	0.59457		0.35	1.5959	0.33	2.24288	0.33
18.1762	0.37739	78.4203	0.4085	66.4649	0.49862	98.6274	0.27233		0.482	1.89538	0.739	1.90077	0.369	1.75617	0.592	1.89876		20	0.37743	20	0.02076		4500	99.08	4500	97.23	4500	96.85	4500	95.86		15.39	1.34668	8.60979	0.62879	5.21805	0.35939	6.94286	0.13847	13.8461	0.13847	19.3927	0.62977		0.37	1.63686	0.35	2.41856	0.35
19.1329	0.39539	79.206	0.42954	67.5311	0.52492	98.9613	0.28636		0.50867	1.91772	0.779	1.90077	0.389	1.77748	0.624	1.90306		21	0.19137	21	0.00933		4750	99.04	4750	96.87	4750	97.01	4750	95.56		16.245	1.42535	9.08811	0.66385	5.50795	0.37739	7.32857	0.14614	14.6154	0.14614	20.4696	0.66483		0.39	1.67142	0.37	2.5808	0.37
20.0895	0.41339	79.9917	0.4505	68.5972	0.55112	99.2952	0.30033		0.53533	1.93933	0.819	1.92162	0.409	1.79811	0.656	1.90735		22	0.02068	22	0.21993		5000	98.91	5000	96.98	5000	96.21	5000	95.65		17.1	1.50268	9.56643	0.69892	5.79784	0.39539	7.71429	0.15381	15.3846	0.15381	21.5465	0.6999		0.41	1.70061	0.39	2.72928	0.39
21.0462	0.43139	80.7773	0.47146	69.6634	0.57733	99.6291	0.31431		0.562	1.96167	0.859	1.92162	0.429	1.81942	0.688	1.92024		23	0.00929	23	0.43251		5250	98.65	5250	96.65	5250	96.18	5250	95.41		17.955	1.58001	10.0448	0.73385	6.08773	0.41339	8.1	0.16135	16.1538	0.16135	22.6235	0.73483		0.43	1.72493	0.41	2.86656	0.41
22.0028	0.44939	81.563	0.49242	70.7295	0.60352	99.963	0.32828		0.58867	1.98401	0.899	1.92162	0.449	1.84074	0.72	1.91594		24	0.21906	24	0.64357		5500	98.72	5500	96.55	5500	96.41	5500	95.21		18.81	1.65735	10.5231	0.76879	6.37762	0.43139	8.48571	0.16888	16.9231	0.16888	23.7004	0.76977		0.45	1.7449	0.43	2.99232	0.43
22.9594	0.46739	82.3487	0.5133	71.7957	0.62962	100.297	0.3422		0.61533	1.98401	0.939	1.94247	0.469	1.84074	0.752	1.91881		25	0.43079	25	0.85303		5750	98.15	5750	96.46	5750	96.33	5750	95.25		19.665	1.73201	11.0014	0.80372	6.66751	0.44939	8.87143	0.17642	17.6923	0.17642	24.7773	0.8047		0.47	1.76128	0.45	3.10688	0.45
23.9161	0.48539	83.1343	0.53418	72.8618	0.65573	100.631	0.35612		0.642	1.98401	0.979	1.94247	0.489	1.84074	0.784	1.93169		26	0.64102	26	1.05836		6000	98.23	6000	96.51	6000	96.39	6000	95.27		20.52	1.80668	11.4797	0.83852	6.95741	0.46739	9.25714	0.18396	18.4615	0.18396	25.8542	0.8395		0.49	1.77434	0.47	3.2128	0.47
24.8727	0.50326	83.92	0.55498	73.928	0.68173	100.965	0.36999		0.66867	2.00635	1.019	1.9835	0.509	1.86206	0.784	1.83433		27	0.84964	27	1.25674		6250	99.76	6250	95.95	6250	96.61	6250	96.01		21.375	1.88001	11.958	0.87332	7.2473	0.48539	9.64286	0.19149	19.2308	0.19149	26.9311	0.8743		0.51	1.78432	0.49	3.3056	0.49
25.8294	0.52126	84.7057	0.57586	74.9942	0.70783	101.299	0.38391		0.69533	2.00635	1.059	1.9835	0.529	1.86206	0.752	1.08266		28	1.05415	28	1.44504		6500	99.05	6500	96.52	6500	96.23	6500	95.96		22.23	1.95068	12.4364	0.90799	7.53719	0.50326	10.0286	0.19903	20	0.19903	28.0081	0.90897		0.53	1.792	0.51	3.3952	0.51
26.786	0.53926	85.4913	0.5965	76.0603	0.73362	101.633	0.39767		0.722	2.02796	1.099	2.00435	0.549	1.88268	0.72	0.1755		29	1.25174	29	1.62228		6750	99.31	6750	95.89	6750	96.53	6750	96.01		22.6575	1.96668	12.9147	0.94279	7.82708	0.52126	10.4143	0.20644	20.7692	0.20644	29.085	0.94377		0.55	1.79712	0.53	3.472	0.53
27.7427	0.55726	86.277	0.61722	77.1265	0.75952	101.966	0.41148		0.74867	2.02796	1.139	2.04605	0.569	1.88268	0.688	-0.50896		30	1.4393	30	1.78239		7000	99	7000	95.34	7000	96.21	7000	95.56		23.085	1.93335	13.393	0.97719	8.11697	0.53926	10.8	0.21397	21.5385	0.21397	30.1619	0.97817		0.57	1.80045	0.55	3.5456	0.55
28.6993	0.57526	87.0627	0.63778	78.1926	0.78522	102.3	0.42519		0.77533	2.02796	1.179	2.06623	0.589	1.88268	0.656	-0.97777		31	1.61583	31	1.99889		7250	99.21	7250	95.98	7250	96.81	7250	95.98		23.94	1.81201	13.8713	1.01172	8.40687	0.55726	11.1857	0.22138	22.3077	0.22138	31.2388	1.0127		0.59	1.80173	0.57	3.6096	0.57
29.6559	0.59326	87.8483	0.65834	79.2588	0.81092	102.634	0.43889		0.802	2.02796	1.181	1.73598	0.609	1.88268	0.624	-1.29677		32	1.77531	32	1.8126		7500	99.02	7500	96.62	7500	96.4	7500	95.25		24.795	1.71335	14.3497	1.04599	8.69676	0.57526	11.5714	0.22878	23.0769	0.22878	32.3158	1.04697		0.61	1.80173	0.59	3.6672	0.59
30.6126	0.61112	88.634	0.67882	80.3249	0.83652	102.968	0.45255		0.82867	2.02796	1.141	0.78452	0.629	1.88268	0.592	-1.50595		33	1.99095	33	1.50345		7750	98.6	7750	96.7	7750	95.98	7750	95.89		25.65	1.62135	14.828	1.08025	8.98665	0.59326	11.9571	0.23619	23.8462	0.23619	33.3927	1.08123		0.63	1.80045	0.61	3.7184	0.61
31.5692	0.62912	89.4197	0.6993	81.3911	0.86212	103.302	0.4662		0.85533	2.0503	1.101	-0.02186	0.649	1.904	0.56	-1.65786		34	1.8054	34	1.24868		8000	98.4	8000	95.98	8000	96.02	8000	95.85		26.505	1.53068	15.3063	1.11439	9.27654	0.61112	12.3429	0.24359	24.6154	0.24359	34.4696	1.11537		0.65	1.79789	0.63	3.7664	0.63
32.5259	0.64712	90.2054	0.71962	82.4572	0.88753	103.636	0.47975		0.882	2.0503	1.061	-0.57978	0.669	1.904	0.528	-1.75894		35	1.49748	35	1.01103		8250	98.5	8250	96.01	8250	95.86	8250	95.25		27.36	1.44268	15.7846	1.14852	9.56643	0.62912	12.7286	0.251	25.3846	0.251	35.5465	1.1495		0.67	1.79456	0.65	3.808	0.65
33.4825	0.66512	90.991	0.73986	83.5234	0.91282	103.97	0.49324		0.90867	2.0503	1.021	-0.9524	0.689	1.904	0.496	-1.82523		36	1.24372	36	0.78677		8500	99.2	8500	96.12	8500	96.1	8500	95.56		28.215	1.35601	16.2629	1.18239	9.85633	0.64712	13.1143	0.2584	26.1538	0.2584	36.6235	1.18337		0.69	1.78995	0.67	3.8432	0.67
34.4392	0.68299	91.7767	0.7601	84.5895	0.93812	104.304	0.50673		0.93533	2.0503	0.981	-1.20059	0.709	1.904	0.464	-1.88393		37	1.00701	37	0.57419		8750	98.68	8750	96.23	8750	95.85	8750	94.86		29.07	1.27095	16.7413	1.21612	10.1462	0.66512	13.5	0.26581	26.9231	0.26581	37.7004	1.2171		0.71	1.78483	0.69	3.8752	0.69
35.3958	0.70086	92.5624	0.78018	85.6557	0.96323	104.638	0.52012		0.962	2.07264	0.941	-1.36605	0.729	1.92531	0.432	-1.92688		38	0.78364	38	0.37481		9000	98.4	9000	95.87	9000	95.61	9000	94.56		29.925	1.18628	17.2196	1.24985	10.4361	0.68299	13.8857	0.27321	27.6923	0.27321	38.7773	1.25083		0.73	1.7792	0.71	3.904	0.71
36.3524	0.71886	93.348	0.80026	86.7218	0.98832	104.972	0.53351		0.98867	2.07264	0.901	-1.48981	0.749	1.92531	0.4	-1.95981		39	0.57191	39	0.18992		9250	98.31	9250	95.98	9250	96.21	9250	94.65		30.78	1.10255	17.6979	1.28332	10.726	0.70086	14.2714	0.28062	28.4615	0.28062	39.8542	1.2843		0.75	1.7728	0.73	3.9264	0.73
37.3091	0.73672	94.1337	0.81986	87.788	1.01282	105.306	0.54657		1.01533	2.07264	0.861	-1.57254	0.769	1.92531	0.368	-1.98415		40	0.37332	40	0.02033		9500	98.65	9500	95.65	9500	96.18	9500	94.91		31.635	1.01975	18.1762	1.31679	11.0159	0.71886	14.6571	0.28789	29.2308	0.28789	40.9312	1.31777		0.77	1.7664	0.75	3.9456	0.75
38.2657	0.75472	94.9194	0.83986	88.8542	1.03782	105.639	0.55991		1.042	2.07264	0.821	-1.65527	0.789	1.92531	0.336	-2.01136		41	0.18917	41	0.00783		9750	98.72	9750	96.55	9750	95.91	9750	95.21		32.49	0.93761	18.6546	1.34945	11.3058	0.73672	15.0429	0.2953	30	0.2953	42.0081	1.35043		0.79	1.75923	0.77	3.9616	0.77
39.2224	0.77259	95.705	0.85986	89.9203	1.06283	105.973	0.57324		1.06867	2.07264	0.781	-1.69697	0.809	1.92531	0.304	-2.0271		42	0.02025	42	0.22053		10000	98.55	10000	96.86	10000	95.67	10000	95.51		33.345	0.85641	19.1329	1.38279	11.5957	0.75472	15.4286	0.30257	30.7692	0.30257	43.085	1.38377		0.81	1.75206	0.79	3.9776	0.79
40.179	0.79059	96.4907	0.87906	90.9865	1.08683	106.307	0.58604		1.09533	2.07264	0.741	-1.71715	0.829	1.92531	0.272	-2.04715		43	0.0078	43	0.4319		10250	99.31	10250	95.34	10250	96.23	10250	94.97		34.2	0.77628	19.6112	1.41612	11.8856	0.77259	15.8143	0.30997	31.5385	0.30997	44.1619	1.4171		0.83	1.74515	0.81	3.9872	0.81
41.1357	0.80846	97.2764	0.89906	92.0526	1.11183	106.641	0.59937		1.122	2.09426	0.701	-1.75885	0.849	1.94594	0.24	-2.05574		44	0.21966	44	0.64146		10500	99	10500	95.98	10500	96.53	10500	95.11		35.055	0.69695	20.0895	1.44812	12.1755	0.79059	16.2	0.31725	32.3077	0.31725	45.2388	1.4491		0.85	1.73747	0.83	3.9968	0.83
42.0923	0.82646	98.0621	0.91826	93.1188	1.13583	106.975	0.61217		1.14867	2.09426	0.661	-1.7797	0.869	1.94594	0.208	-2.07578		45	0.43019	45	0.84961		10750	99.21	10750	96.62	10750	96.21	10750	94.65		35.91	0.61868	20.5678	1.48145	12.4654	0.80846	16.5857	0.32465	33.0769	0.32465	46.3158	1.48243		0.87	1.72979	0.85	4	0.85
43.0489	0.84432	98.8477	0.93746	94.1849	1.15983	107.309	0.62497		1.17533	2.09426	0.621	-1.79988	0.889	1.94594	0.176	-2.08437		46	0.63891	46	1.05433		11000	99.02	11000	96.7	11000	96.81	11000	94.76		36.765	0.54135	21.0462	1.51345	12.7552	0.82646	16.9714	0.33192	33.8462	0.33192	47.3927	1.51443		0.89	1.72211	0.87	4.0032	0.87
44.0056	0.86219	99.6334	0.95666	95.2511	1.18383	107.643	0.63777		1.202	2.09426	0.581	-1.79988	0.909	1.94594	0.144	-2.10442		47	0.84623	47	1.2517		11250	98.6	11250	95.98	11250	96.4	11250	94.82		37.62	0.46508	21.5245	1.54545	13.0451	0.84432	17.3571	0.3392	34.6154	0.3392	48.4696	1.54643		0.91	1.71443	0.89	4.0064	0.89
44.9622	0.88006	100.419	0.97586	96.3172	1.20783	107.977	0.65057		1.22867	2.11659	0.541	-1.82073	0.929	1.96726	0.112	-2.11731		48	1.05014	48	1.44102		11500	98.4	11500	96.01	11500	95.98	11500	95.42		38.475	0.38988	22.0028	1.57745	13.335	0.86219	17.7429	0.34647	35.3846	0.34647	49.5465	1.57843		0.93	1.70675	0.91	4.0032	0.91
45.9189	0.89806	101.205	0.99506	97.3834	1.23183	108.311	0.66337		1.25533	2.11748	0.501	-1.84158	0.949	1.96726	0.08	-2.13735		49	1.24673	49	1.61825		11750	98.5	11750	96.12	11750	96.02	11750	94.53		39.33	0.31588	22.4811	1.60945	13.6249	0.88006	18.1286	0.35374	36.1538	0.35374	50.6235	1.61043		0.95	1.69933	0.93	4.0032	0.93
46.8755	0.91579	101.99	1.01346	98.4495	1.25482	108.645	0.67564		1.282	2.12479	0.461	-1.84158	0.969	1.96726	0.048	-2.14594		50	1.43529	50	1.78038		12000	98.2	12000	96.23	12000	95.86	12000	95.12		40.185	0.24308	22.9594	1.64145	13.9148	0.89806	18.5143	0.36115	36.9231	0.36115	51.7004	1.64243		0.97	1.6919	0.95	4	0.95
47.8322	0.93366	102.776	1.03186	99.5157	1.27783	108.979	0.68791		1.30867	2.12894	0.421	-1.86176	0.989	1.96726	0.016	-2.16169		51	1.61182	51	1.98983											41.04	0.17175	23.4378	1.67212	14.2047	0.91579	18.9	0.36842	37.6923	0.36842	52.7773	1.6731		0.99	1.68499	0.97	3.9936	0.97
48.7888	0.95139	103.562	1.05026	100.582	1.30082	109.312	0.70017		1.33533	2.132	0.381	-1.88261	1.009	1.96726	--	--		52	1.7733	52	1.81663											41.895	0.10167	23.9161	1.70279	14.4946	0.93366	19.2857	0.37569	38.4615	0.37569	53.8542	1.70377		1.01	1.67782	0.99	3.9872	0.99
49.7454	0.96926	104.347	1.06786	101.648	1.32282	109.646	0.71191		1.362	2.14091	0.341	-1.88261	1.029	1.98857	--	--		53	1.98193	53	1.50949											42.75	0.03315	24.3944	1.73345	14.7845	0.95139	19.6714	0.38296	39.2308	0.38296	54.9312	1.73443		1.03	1.67142	1.01	3.9808	1.01
50.7021	0.98699	105.133	1.08626	102.714	1.34582	109.98	0.72417		1.38867	2.16545	0.301	-1.90346	1.049	1.98857	--	--		54	1.80941	54	1.25573											--	--	24.8727	1.76279	15.0744	0.96926	20.0571	0.39024	40	0.39024	56.0081	1.76377		1.05	1.66477	1.03	3.9712	1.03
51.6587	1.00472	105.919	1.10386	103.78	1.36782	110.314	0.73591		1.41533	2.18846	0.261	-1.92431	1.069	2.00989	--	--		55	1.5035	55	1.02009											--	--	25.3511	1.79345	15.3643	0.98699	20.4429	0.39751	40.7692	0.39751	57.085	1.79443		1.07	1.65837	1.05	3.9648	1.05
52.6154	1.02246	106.704	1.12066	104.846	1.38882	110.648	0.74711		1.442	2.20106	0.221	-1.92431	1.089	2.00989	--	--		56	1.25074	56	0.79603											--	--	25.8294	1.82279	15.6542	1.00472	20.8286	0.40478	41.5385	0.40478	58.1619	1.82377		1.09	1.65248	1.07	3.9552	1.07
53.572	1.04019	107.49	1.13826	105.913	1.41082	110.982	0.75884		1.46867	2.22495	0.181	-1.94449	1.109	2.00989	--	--		57	1.01604	57	0.58446											--	--	26.3077	1.85079	15.9441	1.02246	21.2143	0.41206	42.3077	0.41206	59.2388	1.85177		1.11	1.64685	1.09	3.9456	1.09
54.5287	1.05792	108.276	1.15506	106.979	1.43182	111.316	0.77004		1.49533	2.24753	0.141	-1.96534	1.129	2.03052	--	--		58	0.79287	58	0.38608											--	--	26.786	1.88012	16.234	1.04019	21.6	0.41933	43.0769	0.41933	60.3158	1.8811		1.13	1.64147	1.11	3.9328	1.11
55.4853	1.07552	109.061	1.17106	108.045	1.45182	111.65	0.78071		1.522	2.26584	0.101	-1.98619	1.149	2.03052	--	--		59	0.58214	59	0.202											--	--	27.2643	1.90812	16.5238	1.05792	21.9857	0.4266	43.8462	0.4266	61.3927	1.9091		1.15	1.63661	1.13	3.9232	1.13
56.442	1.09312	109.847	1.18786	109.111	1.47282	111.984	0.79191		1.54867	2.28922	0.061	-1.98619	1.169	2.05183	--	--		60	0.38455	60	0.03311											--	--	27.7427	1.93479	16.8137	1.07552	22.3714	0.43374	44.6154	0.43374	62.4696	1.93577		1.17	1.63174	1.15	3.9104	1.15
57.3986	1.11072	110.633	1.20306	110.177	1.49183	112.318	0.80204		1.57533	2.30513	0.021	-2.02722	1.189	2.05183	--	--		61	0.2012	61	0.0053											--	--	28.221	1.96279	17.1036	1.09312	22.7571	0.44101	45.3846	0.44101	63.5465	1.96377		1.19	1.62739	1.17	3.9008	1.17
58.3552	1.12819	111.418	1.18786	111.243	1.47282	112.652	0.79191		1.602	2.32551	--	--	1.209	2.05183	--	--		62	0.03298	62	0.23352											--	--	28.6993	1.98812	17.3935	1.11072	23.1429	0.44829	46.1538	0.44829	64.6235	1.9891		1.21	1.6233	1.19	3.888	1.19
59.3119	1.14566	112.204	1.15026	112.31	1.42583	112.986	0.76684		1.62867	2.34575	--	--	1.229	2.09446	--	--		63	0.00528	63	0.44429											--	--	29.1776	1.96279	17.6834	1.12819	23.5286	0.45556	46.9231	0.45556	65.7004	1.96377		1.23	1.61971	1.21	3.8784	1.21
60.2685	1.16326	112.99	1.11826	113.376	1.38582	113.319	0.74551		1.65533	2.37905	--	--	1.249	2.09446	--	--		64	0.2326	64	0.65304											--	--	29.6559	1.90012	17.9733	1.14566	23.9143	0.46283	47.6923	0.46283	66.7773	1.9011		1.25	1.61638	1.23	3.8656	1.23
61.2252	1.18059	113.775	1.08866	114.442	1.34882	113.653	0.72577		1.682	2.40606	--	--	1.269	2.09446	--	--		65	0.44252	65	0.85998											--	--	30.1343	1.84679	18.2632	1.16326	24.3	0.47011	48.4615	0.47011	67.8542	1.84777		1.27	1.61306	1.25	3.856	1.25
62.1818	1.19806	114.561	1.06066	115.508	1.31382	113.987	0.70711		1.70867	2.42782	--	--	1.289	2.10151	--	--		66	0.65045	66	1.06238											--	--	30.6126	1.79745	18.5531	1.18059	24.6857	0.47738	49.2308	0.47738	68.9312	1.79843		1.29	1.61075	1.27	3.8432	1.27
63.1385	1.21539	115.347	1.03346	116.574	1.27982	114.321	0.68897		1.73533	2.46064	--	--	1.309	2.10364	--	--		67	0.85656	67	1.25875											--	--	31.0909	1.75079	18.843	1.19806	25.0714	0.48465	50	0.48465	70.0081	1.75177		1.31	1.60845	1.29	3.8336	1.29
64.0951	1.23272	116.132	1.00626	117.64	1.24583	114.655	0.67084		1.762	2.48298	--	--	1.329	2.10577	--	--		68	1.05816	68	1.44706											--	--	31.5692	1.70545	19.1329	1.21539	25.4571	0.49192	50.7692	0.49192	71.085	1.70643		1.33	1.60666	1.31	3.8208	1.31
65.0517	1.24992	116.918	0.97986	118.706	1.21282	114.989	0.65324		1.78867	2.50716	--	--	1.349	2.1379	--	--		69	1.25375	69	1.62429											--	--	32.0476	1.66012	19.4228	1.23272	25.8429	0.4992	51.5385	0.4992	72.1619	1.6611		1.35	1.60538	1.33	3.8112	1.33
66.0084	1.26712	117.704	0.95426	119.773	1.18082	115.323	0.63617		1.81533	2.52837	--	--	1.369	2.135	--	--		70	1.44131	70	1.78541											--	--	32.5259	1.61612	19.7127	1.24992	26.2286	0.50634	52.3077	0.50634	73.2388	1.6171		1.37	1.6041	1.35	3.8016	1.35
66.965	1.28432	118.489	0.92866	120.839	1.14883	115.657	0.61911		1.842	2.54899	--	--	1.389	2.1421	--	--		71	1.61784	71	2.00594											--	--	33.0042	1.57345	20.0025	1.26712	26.6143	0.51361	53.0769	0.51361	74.3158	1.57443		1.39	1.60358	1.37	3.792	1.37
67.9217	1.30139	119.275	0.90306	121.905	1.11683	115.991	0.60204		1.86867	2.56149	--	--	1.409	2.15636	--	--		72	1.77832	72	1.82267											--	--	33.4825	1.53079	20.2924	1.28432	27	0.52088	53.8462	0.52088	75.3927	1.53177		1.41	1.60307	1.39	3.7824	1.39
68.8783	1.31846	120.061	0.87826	122.971	1.08582	116.325	0.58551		1.89533	2.5947	--	--	1.429	2.16842	--	--		73	1.99798	73	1.51553											--	--	33.9608	1.48812	20.5823	1.30139	27.3857	0.52815	54.6154	0.52815	76.4696	1.4891		1.43	1.60333	1.41	3.7728	1.41
69.835	1.33566	120.846	0.85426	124.037	1.05582	116.659	0.56951		1.922	2.6188	--	--	1.449	2.17056	--	--		74	1.81543	74	1.26378											--	--	34.4392	1.44679	20.8722	1.31846	27.7714	0.5353	55.3846	0.5353	77.5465	1.44777		1.45	1.6041	1.43	3.7664	1.43
70.7916	1.35299	121.632	0.82946	125.103	1.02482	116.992	0.55297		1.94867	2.63022	--	--	1.469	2.18269	--	--		75	1.50951	75	1.02915											--	--	34.9175	1.40679	21.1621	1.33566	28.1571	0.54257	56.1538	0.54257	78.6235	1.40777		1.47	1.60512	1.45	3.7568	1.45
71.7482	1.36899	122.418	0.80554	126.17	0.99493	117.326	0.53703		1.97533	2.65152	--	--	1.489	2.18688	--	--		76	1.25876	76	0.80641											--	--	35.3958	1.36545	21.452	1.35299	28.5429	0.54984	56.9231	0.54984	79.7004	1.36643		1.49	1.60691	1.47	3.7504	1.47
72.7049	1.38632	123.203	0.78162	127.236	0.96502	117.66	0.52108		1.978	2.67563	--	--	1.491	2.19899	--	--		77	1.02507	77	0.59594											--	--	35.8741	1.32559	21.7419	1.36899	28.9286	0.55711	57.6923	0.55711	80.7773	1.32657		1.51	1.60896	1.49	3.744	1.49
73.6615	1.40232	123.989	0.75786	128.302	0.93533	117.994	0.50524		1.95133	2.18289	--	--	1.471	2.00516	--	--		78	0.8032	78	0.39847											--	--	36.3524	1.28572	22.0318	1.38632	29.3143	0.56439	58.4615	0.56439	81.8542	1.2867		1.53	1.61152	1.51	3.7376	1.51
74.6182	1.41966	124.775	0.73434	129.368	0.90592	118.328	0.48956		1.92467	1.67344	--	--	1.451	1.54439	--	--		79	0.59358	79	0.2151											--	--	36.8308	1.24612	22.3217	1.40232	29.7	0.57153	59.2308	0.57153	82.9312	1.2471		1.55	1.61485	1.53	3.7312	1.53
75.5748	1.43566	125.561	0.71098	130.434	0.87672	118.662	0.47399		1.898	1.1421	--	--	1.431	1.03736	--	--		80	0.39689	80	0.04667											--	--	37.3091	1.20692	22.6116	1.41966	30.0857	0.5788	60	0.5788	84.0081	1.2079		1.57	1.61869	1.55	3.728	1.55
76.5315	1.45299	126.346	0.68778	131.5	0.84772	118.996	0.45852		1.87133	0.65477	--	--	1.411	0.57234	--	--		81	0.21424	81	0.01926											--	--	37.7874	1.16799	22.9015	1.43566	30.4714	0.58607	60.7692	0.58607	85.085	1.16897		1.59	1.62304	1.57	3.7216	1.57
77.4881	1.46899	127.132	0.66482	132.566	0.81902	119.33	0.44321		1.84467	0.23389	--	--	1.391	0.17071	--	--		82	0.04649	82	0.24722											--	--	38.2657	1.12932	23.1913	1.45299	30.8571	0.59321	61.5385	0.59321	86.1619	1.1303		1.61	1.62816	1.59	3.7184	1.59
78.4448	1.48499	127.918	0.64202	133.633	0.79053	119.664	0.42801		1.818	-0.09836	--	--	1.371	-0.14634	--	--		83	0.01919	83	0.45738											--	--	38.7441	1.09105	23.4812	1.46899	31.2429	0.60049	62.3077	0.60049	87.2388	1.09203		1.63	1.6343	1.61	3.7152	1.61
79.4014	1.50232	128.703	0.61938	134.699	0.76222	119.998	0.41292		1.79133	-0.36433	--	--	1.351	-0.40013	--	--		84	0.24624	84	0.66522											--	--	39.2224	1.05305	23.7711	1.48499	31.6286	0.60763	63.0769	0.60763	88.3158	1.05403		1.65	1.64147	1.63	3.7152	1.63
80.358	1.51832	129.489	0.5969	135.765	0.73413	120.332	0.39793		1.76467	-0.60788	--	--	1.331	-0.63253	--	--		85	0.45556	85	0.87095											--	--	39.7007	1.01532	24.061	1.50232	32.0143	0.6149	63.8462	0.6149	89.3927	1.0163		1.67	1.6489	1.65	3.7152	1.65
81.3147	1.53432	130.275	0.57458	136.831	0.70622	120.665	0.38305		1.738	-0.78514	--	--	1.311	-0.80168	--	--		86	0.66258	86	1.07245											--	--	40.179	0.97785	24.3509	1.51832	32.4	0.62204	64.6154	0.62204	90.4696	0.97883		1.69	1.65734	1.67	3.7152	1.67
82.2713	1.55032	131.06	0.55242	137.897	0.67852	120.999	0.36828		1.71133	-0.94006	--	--	1.291	-0.94951	--	--		87	0.86749	87	1.26681											--	--	40.6573	0.94065	24.6408	1.53432	32.7857	0.62931	65.3846	0.62931	91.5465	0.94163		1.71	1.66656	1.69	3.7152	1.69
83.228	1.56632	131.846	0.5305	138.963	0.65112	121.333	0.35367		1.68467	-1.07337	--	--	1.271	-1.07672	--	--		88	1.06819	88	1.45411											--	--	41.1357	0.90372	24.9307	1.55032	33.1714	0.63658	66.1539	0.63658	92.6235	0.9047		1.73	1.6768	1.71	3.7184	1.71
84.1846	1.58232	132.632	0.50866	140.03	0.62382	121.667	0.33911		1.658	-1.18362	--	--	1.251	-1.18192	--	--		89	1.26177	89	1.62933											--	--	41.614	0.86719	25.2206	1.56632	33.5571	0.64386	66.9231	0.64386	93.7004	0.86817		1.75	1.68832	1.73	3.7184	1.73
85.1413	1.59832	133.417	0.48706	141.096	0.59682	122.001	0.32471		1.63133	-1.27225	--	--	1.231	-1.26649	--	--		90	1.44833	90	1.79145											--	--	42.0923	0.83079	25.5105	1.58232	33.9429	0.651	67.6923	0.651	94.7773	0.83177		1.77	1.70086	1.75	3.7248	1.75
86.0979	1.61299	134.203	0.46554	142.162	0.56992	122.335	0.31036		1.60467	-1.33854	--	--	1.211	-1.32975	--	--		91	1.62285	91	1.99084											--	--	42.5706	0.79479	25.8004	1.59832	34.3286	0.65827	68.4615	0.65827	95.8542	0.79577		1.79	1.71469	1.77	3.728	1.77
87.0546	1.62899	134.989	0.44426	143.228	0.54332	122.669	0.29617		1.578	-1.40555	--	--	1.191	-1.3937	--	--		92	1.78434	92	1.8277											--	--	43.0489	0.75892	26.0903	1.61299	34.7143	0.66541	69.2308	0.66541	96.9312	0.7599		1.81	1.72954	1.79	3.7376	1.79
88.0112	1.64366	135.774	0.42314	144.294	0.51693	123.003	0.28209		1.55133	-1.47184	--	--	1.171	-1.45696	--	--		93	1.98293	93	1.52158											--	--	43.5273	0.72345	26.3802	1.62899	35.1	0.67268	70	0.67268	98.0081	0.72443		1.83	1.74541	1.81	3.744	1.81
88.9678	1.65966	136.56	0.40218	145.36	0.49072	123.337	0.26812		1.52467	-1.5158	--	--	1.151	-1.4989	--	--		94	1.82044	94	1.27083											--	--	44.0056	0.68825	26.6701	1.64366	35.4857	0.67982	70.7692	0.67982	99.085	0.68923		1.85	1.76333	1.83	3.7536	1.83
89.9245	1.67432	137.346	0.38138	146.426	0.46473	123.671	0.25425		1.498	-1.56047	--	--	1.131	-1.54153	--	--		95	1.51553	95	1.03721											--	--	44.4839	0.65332	26.9599	1.65966	35.8714	0.6871	71.5385	0.6871	100.162	0.6543		1.87	1.78227	1.85	3.7664	1.85
90.8811	1.69032	138.131	0.36074	147.493	0.43893	124.005	0.24049		1.47133	-1.58281	--	--	1.111	-1.56285	--	--		96	1.26579	96	0.81627											--	--	44.9622	0.61865	27.2498	1.67432	36.2571	0.69424	72.3077	0.69424	101.239	0.61963		1.89	1.80301	1.87	3.7792	1.87
91.8378	1.70499	138.917	0.34026	148.559	0.41332	124.338	0.22684		1.44467	-1.62677	--	--	1.091	-1.60479	--	--		97	1.03309	97	0.60682											--	--	45.4406	0.58425	27.5397	1.69032	36.6429	0.70138	73.0769	0.70138	102.316	0.58523		1.91	1.82528	1.89	3.792	1.89
92.7944	1.71966	139.703	0.32002	149.625	0.38802	124.672	0.21335		1.418	-1.6491	--	--	1.071	-1.62611	--	--		98	0.81303	98	0.41015											--	--	45.9189	0.55012	27.8296	1.70499	37.0286	0.70865	73.8461	0.70865	103.393	0.5511		1.93	1.8496	1.91	3.808	1.91
93.7511	1.73432	140.488	0.29994	150.691	0.36292	125.006	0.19996		1.39133	-1.67144	--	--	1.051	-1.64742	--	--		99	0.60441	99	0.22748											--	--	46.3972	0.51639	28.1195	1.71966	37.4143	0.71579	74.6154	0.71579	104.47	0.51737		1.95	1.87571	1.93	3.8272	1.93
94.7077	1.74899	141.274	0.28002	151.757	0.33803	125.34	0.18668		1.36467	-1.69306	--	--	1.031	-1.66805	--	--		100	0.40852	100	0.05967											--	--	46.8755	0.48292	28.4094	1.73432	37.8	0.72293	75.3846	0.72293	105.547	0.4839		1.97	1.90362	1.95	3.8496	1.95
95.6643	1.76366	142.06	0.26026	152.823	0.31333	125.674	0.17351		1.338	-1.7154	--	--	1.011	-1.68936	--	--		101	0.22658	101	0.0327											--	--	47.3539	0.44972	28.6993	1.74899	38.1857	0.73007	76.1539	0.73007	106.623	0.4507		1.99	1.93331	1.97	3.872	1.97
96.621	1.77699	142.845	0.24074	153.89	0.28893	126.008	0.16049		1.31133	-1.73773	--	--	0.991	-1.71068	--	--		102	0.05944	102	0											--	--	47.8322	0.41679	28.9892	1.76366	38.5714	0.73721	76.9231	0.73721	107.7	0.41777		1.99	1.5959	1.99	3.9008	1.99
97.5776	1.79166	143.631	0.2213	154.956	0.26462	126.342	0.14753		1.28467	-1.76007	--	--	0.971	-1.732	--	--		103	0.01251	103	0.0003021											--	--	48.3105	0.38425	29.2791	1.77699	38.9571	0.74435	77.6923	0.74435	108.777	0.38523		1.97	1.13408	1.99	3.3568	1.99
98.5343	1.80499	144.417	0.20218	156.022	0.24073	126.676	0.13479		1.258	-1.76007	--	--	0.951	-1.732	--	--		--	--	--	--											--	--	48.7888	0.35185	29.569	1.79166	39.3429	0.75163	78.4615	0.75163	109.854	0.35283		1.95	0.79539	1.97	2.65472	1.97
99.4909	1.81832	145.202	0.18322	157.088	0.21703	127.01	0.12215		1.23133	-1.78169	--	--	0.931	-1.75262	--	--		--	--	--	--											--	--	49.2671	0.31999	29.8589	1.80499	39.7286	0.75877	79.2308	0.75877	110.931	0.32097		1.93	0.53606	1.95	2.07744	1.95
100.448	1.83299	145.988	0.16442	158.154	0.19353	127.344	0.10961		1.20467	-1.78169	--	--	0.911	-1.75262	--	--		--	--	--	--											--	--	49.7454	0.28839	30.1488	1.81832	40.1143	0.76591	80	0.76591	112.008	0.28937		1.91	0.33152	1.93	1.58016	1.93
101.404	1.84632	146.774	0.14586	159.22	0.17033	127.678	0.09724		1.178	-1.80403	--	--	0.891	-1.77394	--	--		--	--	--	--											--	--	50.2238	0.25705	30.4386	1.83299	40.5	0.77305	80.7692	0.77305	113.085	0.25803		1.89	0.16614	1.91	1.14976	1.91
102.361	1.85966	147.559	0.12746	160.286	0.14733	128.011	0.08497		1.15133	-1.80403	--	--	0.871	-1.77394	--	--		--	--	--	--											--	--	50.7021	0.22612	30.7285	1.84632	40.8857	0.78019	81.5385	0.78019	114.162	0.2271		1.87	0.03044	1.89	0.77408	1.89
103.317	1.87166	148.345	0.1093	161.353	0.12463	128.345	0.07287		1.12467	-1.82636	--	--	0.851	-1.79525	--	--		--	--	--	--											--	--	51.1804	0.19545	31.0184	1.85966	41.2714	0.78733	82.3077	0.78733	115.239	0.19643		1.85	-0.08274	1.87	0.44416	1.87
104.274	1.88499	149.131	0.0913	162.419	0.10212	128.679	0.06087		1.098	-1.82636	--	--	0.831	-1.79525	--	--		--	--	--	--											--	--	51.6587	0.16519	31.3083	1.87166	41.6571	0.79447	83.0769	0.79447	116.316	0.16617		1.83	-0.17935	1.85	0.15264	1.85
105.231	1.89699	149.916	0.07355	163.485	0.07993	129.013	0.04903		1.07133	-1.82636	--	--	0.811	-1.79525	--	--		--	--	--	--											--	--	52.1371	0.13519	31.5982	1.88499	42.0429	0.80161	83.8461	0.80161	117.393	0.13617		1.81	-0.2624	1.83	-0.10589	1.83
106.187	1.91032	150.702	0.05602	164.551	0.05802	129.347	0.03735		1.04467	-1.82636	--	--	0.791	-1.79525	--	--		--	--	--	--											--	--	52.6154	0.1056	31.8881	1.89699	42.4286	0.80875	84.6154	0.80875	118.47	0.10658		1.79	-0.3351	1.81	-0.33632	1.81
107.144	1.92232	151.488	0.03872	165.617	0.0364	129.681	0.02581		1.018	-1.8487	--	--	0.771	-1.81657	--	--		--	--	--	--											--	--	53.0937	0.07639	32.178	1.91032	42.8143	0.81602	85.3846	0.81602	119.547	0.07737		1.77	-0.39962	1.79	-0.54304	1.79
108.101	1.93432	152.273	0.02163	166.683	0.01503	130.015	0.01442		0.99133	-1.8487	--	--	0.751	-1.81657	--	--		--	--	--	--											--	--	53.572	0.04755	32.4679	1.92232	43.2	0.82316	86.1539	0.82316	120.623	0.04853		1.75	-0.45798	1.77	-0.72896	1.77
109.057	1.94632	--	--	--	--	--	--		0.96467	-1.8487	--	--	0.731	-1.81657	--	--		--	--	--	--											--	--	54.0504	0.01907	32.7578	1.93432	43.5857	0.8303	86.9231	0.8303	121.7	0.02005		1.73	-0.50995	1.75	-0.89664	1.75
110.014	1.95699	--	--	--	--	--	--		0.938	-1.8487	--	--	0.711	-1.81657	--	--		--	--	--	--											--	--	--	--	33.0477	1.94632	43.9714	0.83744	87.6923	0.83744	--	--		1.71	-0.55629	1.73	-1.04864	1.73
110.971	1.96899	--	--	--	--	--	--		0.91133	-1.87032	--	--	0.691	-1.8372	--	--		--	--	--	--											--	--	--	--	33.3376	1.95699	44.3571	0.84458	88.4615	0.84458	--	--		1.69	-0.59955	1.71	-1.1872	1.71
111.927	1.97966	--	--	--	--	--	--		0.88467	-1.87032	--	--	0.671	-1.8372	--	--		--	--	--	--											--	--	--	--	33.6275	1.96899	44.7429	0.85173	89.2308	0.85173	--	--		1.67	-0.63923	1.69	-1.31392	1.69
112.884	1.99166	--	--	--	--	--	--		0.858	-1.87032	--	--	0.651	-1.8372	--	--		--	--	--	--											--	--	--	--	33.9174	1.97966	45.1286	0.85887	90	0.85887	--	--		1.65	-0.67635	1.67	-1.43008	1.67
113.841	1.97432	--	--	--	--	--	--		0.83133	-1.87032	--	--	0.631	-1.8372	--	--		--	--	--	--											--	--	--	--	34.2073	1.99166	45.5143	0.86601	90.7692	0.86601	--	--		1.63	-0.70989	1.65	-1.536	1.65
114.797	1.93832	--	--	--	--	--	--		0.80467	-1.87032	--	--	0.611	-1.8372	--	--		--	--	--	--											--	--	--	--	34.4971	1.97432	45.9	0.87301	91.5385	0.87301	--	--		1.61	-0.74061	1.63	-1.63424	1.63
115.754	1.90766	--	--	--	--	--	--		0.778	-1.89266	--	--	0.591	-1.85851	--	--		--	--	--	--											--	--	--	--	34.787	1.93832	46.2857	0.88015	92.3077	0.88015	--	--		1.59	-0.76928	1.61	-1.72448	1.61
116.71	1.87966	--	--	--	--	--	--		0.75133	-1.89266	--	--	0.571	-1.85851	--	--		--	--	--	--											--	--	--	--	35.0769	1.90766	46.6714	0.8873	93.0769	0.8873	--	--		1.57	-0.79565	1.59	-1.80768	1.59
117.667	1.85299	--	--	--	--	--	--		0.72467	-1.89266	--	--	0.551	-1.85851	--	--		--	--	--	--											--	--	--	--	35.3668	1.87966	47.0571	0.89444	93.8461	0.89444	--	--		1.55	-0.81997	1.57	-1.88544	1.57
118.624	1.82632	--	--	--	--	--	--		0.698	-1.89266	--	--	0.531	-1.85851	--	--		--	--	--	--											--	--	--	--	35.6567	1.85299	47.4429	0.90158	94.6154	0.90158	--	--		1.53	-0.84403	1.55	-1.9568	1.55
119.58	1.80099	--	--	--	--	--	--		0.67133	-1.89266	--	--	0.511	-1.85851	--	--		--	--	--	--											--	--	--	--	35.9466	1.82632	47.8286	0.90858	95.3846	0.90858	--	--		1.51	-0.86605	1.53	-2.024	1.53
120.537	1.77566	--	--	--	--	--	--		0.64467	-1.89266	--	--	0.491	-1.85851	--	--		--	--	--	--											--	--	--	--	36.2365	1.80099	48.2143	0.91573	96.1539	0.91573	--	--		1.49	-0.88704	1.51	-2.0864	1.51
121.494	1.75032	--	--	--	--	--	--		0.618	-1.91499	--	--	0.471	-1.87983	--	--		--	--	--	--											--	--	--	--	36.5264	1.77566	48.6	0.92273	96.9231	0.92273	--	--		1.47	-0.90675	1.49	-2.14528	1.49
122.45	1.72632	--	--	--	--	--	--		0.59133	-1.91499	--	--	0.451	-1.87983	--	--		--	--	--	--											--	--	--	--	36.8163	1.75032	48.9857	0.92987	97.6923	0.92987	--	--		1.45	-0.92544	1.47	-2.20032	1.47
123.407	1.70232	--	--	--	--	--	--		0.56467	-1.91499	--	--	0.431	-1.87983	--	--		--	--	--	--											--	--	--	--	37.1062	1.72632	49.3714	0.93688	98.4615	0.93688	--	--		1.43	-0.94362	1.45	-2.25184	1.45
124.364	1.67966	--	--	--	--	--	--		0.538	-1.91499	--	--	0.411	-1.87983	--	--		--	--	--	--											--	--	--	--	37.3961	1.70232	49.7571	0.94402	99.2308	0.94402	--	--		1.41	-0.96051	1.43	-2.3008	1.43
125.32	1.65566	--	--	--	--	--	--		0.51133	-1.93661	--	--	0.391	-1.90046	--	--		--	--	--	--											--	--	--	--	37.6859	1.67966	50.1429	0.95103	100	0.95103	--	--		1.39	-0.97664	1.41	-2.34656	1.41
126.277	1.63299	--	--	--	--	--	--		0.48467	-1.93661	--	--	0.371	-1.90046	--	--		--	--	--	--											--	--	--	--	37.9758	1.65566	50.5286	0.95817	100.769	0.95817	--	--		1.37	-0.99226	1.39	-2.39008	1.39
127.234	1.61032	--	--	--	--	--	--		0.458	-1.93661	--	--	0.351	-1.90046	--	--		--	--	--	--											--	--	--	--	38.2657	1.63299	50.9143	0.96518	101.538	0.96518	--	--		1.35	-1.00736	1.37	-2.43104	1.37
128.19	1.58766	--	--	--	--	--	--		0.43133	-1.93661	--	--	0.331	-1.90046	--	--		--	--	--	--											--	--	--	--	38.5556	1.61032	51.3	0.97219	102.308	0.97219	--	--		1.33	-1.02195	1.35	-2.47008	1.35
129.147	1.56499	--	--	--	--	--	--		0.40467	-1.95895	--	--	0.311	-1.92177	--	--		--	--	--	--											--	--	--	--	38.8455	1.58766	51.6857	0.97933	103.077	0.97933	--	--		1.31	-1.03578	1.33	-2.50752	1.33
130.103	1.54366	--	--	--	--	--	--		0.378	-1.95895	--	--	0.291	-1.92177	--	--		--	--	--	--											--	--	--	--	39.1354	1.56499	52.0714	0.98634	103.846	0.98634	--	--		1.29	-1.04934	1.31	-2.54304	1.31
131.06	1.52099	--	--	--	--	--	--		0.35133	-1.95895	--	--	0.271	-1.92177	--	--		--	--	--	--											--	--	--	--	39.4253	1.54366	52.4571	0.99335	104.615	0.99335	--	--		1.27	-1.0624	1.29	-2.57696	1.29
132.017	1.49966	--	--	--	--	--	--		0.32467	-1.95895	--	--	0.251	-1.92177	--	--		--	--	--	--											--	--	--	--	39.7152	1.52099	52.8429	1.00035	105.385	1.00035	--	--		1.25	-1.07546	1.27	-2.6096	1.27
132.973	1.47699	--	--	--	--	--	--		0.298	-1.98129	--	--	0.231	-1.94309	--	--		--	--	--	--											--	--	--	--	40.0051	1.49966	53.2286	1.00736	106.154	1.00736	--	--		1.23	-1.088	1.25	-2.64064	1.25
133.93	1.45566	--	--	--	--	--	--		0.27133	-1.98129	--	--	0.211	-1.94309	--	--		--	--	--	--											--	--	--	--	40.295	1.47699	53.6143	1.0145	106.923	1.0145	--	--		1.21	-1.10029	1.23	-2.67136	1.23
134.887	1.43432	--	--	--	--	--	--		0.24467	-1.98129	--	--	0.191	-1.94309	--	--		--	--	--	--											--	--	--	--	40.5849	1.45566	54	1.02138	107.692	1.02138	--	--		1.19	-1.11232	1.21	-2.70048	1.21
135.843	1.41299	--	--	--	--	--	--		0.218	-2.00362	--	--	0.171	-1.9644	--	--		--	--	--	--											--	--	--	--	40.8748	1.43432	54.3857	1.02839	108.462	1.02839	--	--		1.17	-1.1241	1.19	-2.72928	1.19
136.8	1.39166	--	--	--	--	--	--		0.19133	-2.00362	--	--	0.151	-1.9644	--	--		--	--	--	--											--	--	--	--	41.1647	1.41299	54.7714	1.03539	109.231	1.03539	--	--		1.15	-1.13562	1.17	-2.7568	1.17
137.757	1.37166	--	--	--	--	--	--		0.16467	-2.00362	--	--	0.131	-1.9644	--	--		--	--	--	--											--	--	--	--	41.4545	1.39166	55.1571	1.0424	110	1.0424	--	--		1.13	-1.14714	1.15	-2.78336	1.15
138.713	1.35032	--	--	--	--	--	--		0.138	-2.02524	--	--	0.111	-1.98503	--	--		--	--	--	--											--	--	--	--	41.7444	1.37166	55.5429	1.04941	110.769	1.04941	--	--		1.11	-1.1584	1.13	-2.80992	1.13
139.67	1.32939	--	--	--	--	--	--		0.11133	-2.02524	--	--	0.091	-1.98503	--	--		--	--	--	--											--	--	--	--	42.0343	1.35032	55.9286	1.05629	111.538	1.05629	--	--		1.09	-1.16966	1.11	-2.83552	1.11
140.627	1.30872	--	--	--	--	--	--		0.08467	-2.04758	--	--	0.071	-2.00635	--	--		--	--	--	--											--	--	--	--	42.3242	1.32939	56.3143	1.0633	112.308	1.0633	--	--		1.07	-1.18067	1.09	-2.86048	1.09
141.583	1.28806	--	--	--	--	--	--		0.058	-2.04758	--	--	0.051	-2.00635	--	--		--	--	--	--											--	--	--	--	42.6141	1.30872	56.7	1.0703	113.077	1.0703	--	--		1.05	-1.19219	1.07	-2.88544	1.07
142.54	1.26752	--	--	--	--	--	--		0.03133	-2.04758	--	--	0.031	-2.00635	--	--		--	--	--	--											--	--	--	--	42.904	1.28806	57.0857	1.07718	113.846	1.07718	--	--		1.03	-1.20371	1.05	-2.90976	1.05
143.496	1.24699	--	--	--	--	--	--		0.00467	-2.06992	--	--	0.011	-2.02766	--	--		--	--	--	--											--	--	--	--	43.1939	1.26752	57.4714	1.08406	114.615	1.08406	--	--		1.01	-1.21498	1.03	-2.93408	1.03
[truncated: 632 more rows]
[truncated: 42 more columns]

## Sheet: Supplementary Figure 1.
Supplementary Figure 1.

[truncated: 32 more sheets: Supplementary Figure 2., Supplementary Figure 3., Supplementary Figure4., Supplementary Figure 5., Supplementary Figure 6., Supplementary Figure 7., Supplementary Figure 8., Supplementary Figure 9., Supplementary Figure 10., Supplementary Figure 11., Supplementary Figure 12., Supplementary Figure 13., Supplementary Figure 14., Supplementary Figure 15., Supplementary Figure 16., Supplementary Figure 17., Supplementary Figure 18., Supplementary Figure 19., Supplementary Figure 20., Supplementary Figure 21. …]
